# Supplementary material for: Prediction of stress-strain behavior of rock materials under biaxial compression using a deep learning approach
Source: PLoS One. 2025 Apr 29;20(4):e0321478. doi: 10.1371/journal.pone.0321478 (PMC12040178; doi:10.1371/journal.pone.0321478)
Supplement: S1 File — (TXT) [file pone.0321478.s001.txt]

#1.friction coefficient 2.Young's modulus	3.shear modulus 4. tensile strength 5.shear strength 6.Cohesion 7. Internal friction angle
2.12,2.0e8,2.0e8,3636103.895084424,60880963.82670565,13.8,38.6
2.03,2.0e8,2.0e8,14466736.672578704,50206794.95349592,17.1,37
2.7,2.0e8,2.0e8,19207662.033714104,45817180.810578234,18.1,17.9
2.14,2.0e8,2.0e8,33984500.58734988,61190826.7913521,26.1,35.2
2.71,2.0e8,2.0e8,11213736.168135026,36841205.20119579,13.9,38.1
0.05,2.0e8,2.0e8,5171558.655392738,54569049.35221254,23.3,9.9
0.71,2.0e8,2.0e8,29672085.632132072,26274094.01836985,14,27.8
1.19,2.0e8,2.0e8,34372582.884073146,64152710.51632351,24.6,33.7
0.86,2.0e8,2.0e8,17472168.546410304,43641604.15154376,15.6,31.4
2.93,2.0e8,2.0e8,17018564.31488128,51953899.66264706,17.9,38.8
2.9,2.0e8,2.0e8,23425360.929650903,69904812.41416515,23.6,38.1
1.19,2.0e8,2.0e8,22450946.306753345,47533877.62783885,18.9,32.8
0.26,2.0e8,2.0e8,23978097.152922492,19334078.90277583,11.1,18
2.93,2.0e8,2.0e8,35837505.156511225,68870635.04009551,27.4,37
0.39,2.0e8,2.0e8,30259487.191326838,60550292.26044807,24.2,24.5
1.92,2.0e8,2.0e8,14450210.623832911,28500198.921348765,10.7,37.5
1.44,2.0e8,2.0e8,286655.41170505015,29509281.093698423,9.9,34.9
1.3,2.0e8,2.0e8,18727454.87639295,25151962.97484013,12.2,33.3
0.59,2.0e8,2.0e8,21694103.55341701,53216114.285248846,21,27.4
0.73,2.0e8,2.0e8,16866924.20860564,20063456.861154582,10,28.9
1.1,2.0e8,2.0e8,17954003.266342096,17125111.21910697,7.8,33.5
2.16,2.0e8,2.0e8,33502548.075628586,5739632.258828831,5.6,38.1
1.11,2.0e8,2.0e8,35575589.824932426,53372875.08479342,24.3,31.9
1.38,2.0e8,2.0e8,29853476.31093452,57425322.75899553,22.6,34.7
0.42,2.0e8,2.0e8,4559409.423261611,4034897.81692798,3.1,24.5
1.29,2.0e8,2.0e8,36274749.84815937,39253430.45918009,18.8,33.8
2.72,2.0e8,2.0e8,9331326.859260561,74016237.7540698,16.2,39.6
1.01,2.0e8,2.0e8,28624951.372913264,76427005.63799463,27.2,32.9
1.29,2.0e8,2.0e8,22162139.546574377,13111280.887312358,7.1,34.3
0.07,2.0e8,2.0e8,28406448.756701484,19285515.893495776,10.3,10.1
1.16,2.0e8,2.0e8,35112506.495183796,3127318.19055454,3.5,34.6
1.92,2.0e8,2.0e8,23950317.143214263,19022277.465229757,9.8,37.2
0.55,2.0e8,2.0e8,17229353.66805747,74272259.18398951,22.5,30
0.28,2.0e8,2.0e8,11952854.2086571,39349190.47979635,17.4,18.9
1.86,2.0e8,2.0e8,22516510.778454456,78172054.73037164,23.7,36.9
1.92,2.0e8,2.0e8,16577703.705517858,59614556.77899689,20.2,36.5
1.6,2.0e8,2.0e8,18774437.38348715,54379382.244524665,19.6,35.6
2.37,2.0e8,2.0e8,23205068.22443227,60241757.6981342,20.5,38.2
1.13,2.0e8,2.0e8,30178515.65484583,50638648.29769164,21.9,32.4
0.82,2.0e8,2.0e8,4449001.678733735,21137549.519262712,9.1,30.1
0.89,2.0e8,2.0e8,24656586.940464545,34751898.29445456,17.4,29.7
0.57,2.0e8,2.0e8,2146527.0995436823,30759531.457391463,12.6,26.2
0.66,2.0e8,2.0e8,16624649.42138676,76102654.34345026,23.5,30.9
2.02,2.0e8,2.0e8,18579401.756271593,20385255.05644082,9.6,37.7
1.77,2.0e8,2.0e8,36823411.90629202,30150642.71743377,15.7,35.6
0.0,2.0e8,2.0e8,20752147.089594536,55168280.660275765,26.9,5.5
1.52,2.0e8,2.0e8,33833545.3106247,58836019.43357064,24.3,34.7
2.94,2.0e8,2.0e8,32443921.701791693,64747444.82569156,26.2,37
2.84,2.0e8,2.0e8,28095986.51237184,71443421.32950655,26.1,37.1
1.36,2.0e8,2.0e8,24120301.530617267,62696950.499046735,22.9,34.8
1.54,2.0e8,2.0e8,15618396.616403785,20550370.624404497,30.5,34.5
1.79,2.0e8,2.0e8,6515345.408569817,40439294.60721647,12.4,37.1
1.05,2.0e8,2.0e8,21867979.24232071,52039809.45191504,19.3,32.6
0.19,2.0e8,2.0e8,9261480.691668274,39949818.28791886,18.9,14.9
2.43,2.0e8,2.0e8,15768927.189457709,68456905.28795108,20.2,37.9
0.73,2.0e8,2.0e8,9905242.246445067,55678876.7460918,16.6,31.7
2.39,2.0e8,2.0e8,357834.09634349897,66308014.09895078,11.7,39.5
0.72,2.0e8,2.0e8,3478779.606817959,58054614.19612237,16.3,31.1
0.6,2.0e8,2.0e8,18735807.130438175,22677301.929362282,12.4,26.1
2.49,2.0e8,2.0e8,20986465.643852927,43203939.82814744,17.1,38
0.72,2.0e8,2.0e8,37160586.65731205,75877537.94835551,30.8,27.9
1.83,2.0e8,2.0e8,38632478.78989237,1226200.0791718375,4.9,36.8
2.99,2.0e8,2.0e8,34643558.58492556,54068873.31359512,23.1,37.4
0.91,2.0e8,2.0e8,616308.5920277433,64181059.13605257,14.4,34.1
1.16,2.0e8,2.0e8,6112440.875279153,16037906.644500852,8.1,33.1
1.94,2.0e8,2.0e8,16403316.682678768,1702893.284023519,4.7,37.3
0.5,2.0e8,2.0e8,15358099.642540038,70852582.54142226,23,27.8
0.66,2.0e8,2.0e8,36093745.43006884,13487048.520684395,7,29.1
1.2,2.0e8,2.0e8,8315948.178326331,54895007.58335418,15.4,34.7
1.94,2.0e8,2.0e8,5422730.760007614,48599856.219476365,12.7,38.1
2.92,2.0e8,2.0e8,10876515.590168614,44763712.0262843,16.4,38.2
2.06,2.0e8,2.0e8,9151800.773856591,25516128.077252153,8.7,38.3
2.1,2.0e8,2.0e8,7207758.281405212,11003732.616128251,7.1,37
0.42,2.0e8,2.0e8,29729199.698768828,23272892.49855262,13.4,22.3
0.66,2.0e8,2.0e8,25598707.458472557,49220551.954976745,21,27.9
1.29,2.0e8,2.0e8,11454061.060709098,48140205.588608496,16.9,34.1
2.48,2.0e8,2.0e8,2428355.009879439,57711715.84147488,13.4,38.6
2.29,2.0e8,2.0e8,38553146.91306472,9859610.503878873,7.5,37.9
0.83,2.0e8,2.0e8,11341344.138721908,14884082.098838203,7.1,31
0.88,2.0e8,2.0e8,14508840.89758528,54113049.312191196,17.1,32.7
1.69,2.0e8,2.0e8,15227025.815946344,70562181.90626623,22,35.7
2.83,2.0e8,2.0e8,2983759.2547264923,46665389.19911532,10.8,39.8
0.68,2.0e8,2.0e8,37823314.96816632,3651968.0966012836,3.9,28.7
2.0,2.0e8,2.0e8,34595130.78575329,38462368.42074679,18.6,35.9
2.0,2.0e8,2.0e8,35405449.55210896,46587885.1309681,19.7,36.6
1.28,2.0e8,2.0e8,3553344.2669712836,63206025.32181437,15.4,36
0.33,2.0e8,2.0e8,30094584.85026075,72109326.23118101,26.7,23.7
2.57,2.0e8,2.0e8,39601836.7602801,32740916.2907853,17.3,36.9
2.4,2.0e8,2.0e8,22340063.147525903,55609508.33392631,19.5,37.5
1.77,2.0e8,2.0e8,13341538.03712121,34962195.8674396,13,36.6
1.51,2.0e8,2.0e8,28173654.13338071,77141760.371908,29,33.8
2.68,2.0e8,2.0e8,16418115.953418462,52487840.35302373,19.4,37.5
0.04,2.0e8,2.0e8,14555331.289583676,54841960.24041456,24.8,8.9
2.33,2.0e8,2.0e8,18959898.67612465,64906630.57906938,20.7,37.9
2.61,2.0e8,2.0e8,33545623.38129814,73747716.55510971,27.9,36.6
2.27,2.0e8,2.0e8,31274779.703640297,29524526.07540023,14.2,36.9
0,2.0e8,2.0e8,0,0,2.5,5.8
0,2.0e8,2.0e8,1e7,2e7,10.8,4.5
0,2.0e8,2.0e8,2e7,4e7,18.2,7.1
0,2.0e8,2.0e8,3e7,6e7,28.7,6.5
0,2.0e8,2.0e8,4e7,8e7,36.8,7.5
0.1,2.0e8,2.0e8,0,0,1.6,13
0.1,2.0e8,2.0e8,1e7,2e7,8.6,12.5
0.1,2.0e8,2.0e8,2e7,4e7,20.9,10.4
0.1,2.0e8,2.0e8,3e7,6e7,29.1,11.7
0.1,2.0e8,2.0e8,4e7,8e7,34.6,14.4
0.2,2.0e8,2.0e8,0,0,0.8,17.2
0.2,2.0e8,2.0e8,1e7,2e7,10.7,14.8
0.2,2.0e8,2.0e8,2e7,4e7,21.1,13.8
0.2,2.0e8,2.0e8,3e7,6e7,27.3,17.1
0.2,2.0e8,2.0e8,4e7,8e7,31.2,20.8
0.3,2.0e8,2.0e8,0,0,1.2,20
0.3,2.0e8,2.0e8,1e7,2e7,10.5,18.5
0.3,2.0e8,2.0e8,2e7,4e7,19,19.3
0.3,2.0e8,2.0e8,3e7,6e7,24.4,22.5
0.3,2.0e8,2.0e8,4e7,8e7,32.2,23.1
0.4,2.0e8,2.0e8,0,0,-0.4,25.4
0.4,2.0e8,2.0e8,1e7,2e7,7.7,24.1
0.4,2.0e8,2.0e8,2e7,4e7,17.4,23.3
0.4,2.0e8,2.0e8,3e7,6e7,25.2,24.3
0.4,2.0e8,2.0e8,4e7,8e7,35.5,22.6
0.5,2.0e8,2.0e8,0,0,-0.2,27.4
0.5,2.0e8,2.0e8,1e7,2e7,7.2,26.8
0.5,2.0e8,2.0e8,2e7,4e7,16.8,25.4
0.5,2.0e8,2.0e8,3e7,6e7,26.4,25
0.5,2.0e8,2.0e8,4e7,8e7,35.5,24.3
0.6,2.0e8,2.0e8,0,0,0,29.4
0.6,2.0e8,2.0e8,1e7,2e7,8.1,28
0.6,2.0e8,2.0e8,2e7,4e7,15.9,27.4
0.6,2.0e8,2.0e8,3e7,6e7,26.6,25.5
0.6,2.0e8,2.0e8,4e7,8e7,32.2,28
0.7,2.0e8,2.0e8,0,0,0.6,30.5
0.7,2.0e8,2.0e8,1e7,2e7,8.4,29.1
0.7,2.0e8,2.0e8,2e7,4e7,8.4,29.1
0.7,2.0e8,2.0e8,3e7,6e7,17.7,27.8
0.7,2.0e8,2.0e8,4e7,8e7,24.5,28.2
0.8,2.0e8,2.0e8,0,0,1,31.4
0.8,2.0e8,2.0e8,1e7,2e7,7.9,30.2
0.8,2.0e8,2.0e8,2e7,4e7,17.3,28.5
0.8,2.0e8,2.0e8,3e7,6e7,24,30.1
0.8,2.0e8,2.0e8,4e7,8e7,29.8,31.1
