# Supplementary material for: Prediction of stress-strain behavior of rock materials under biaxial compression using a deep learning approach
Source: PLoS One. 2025 Apr 29;20(4):e0321478. doi: 10.1371/journal.pone.0321478 (PMC12040178; doi:10.1371/journal.pone.0321478)
Supplement: S2 File — (TXT) [file pone.0321478.s002.txt]

#1.friction coefficient 2. tensile strength 3.shear strength 4.confining pressures 5. strains  6.deviatoric stress
2.12,3636103.895084424,60880963.82670565,10,2.5000625015647593e-05,1.5860489525738972
2.12,3636103.895084424,60880963.82670565,10,0.010025250631279348,9.185562584849093
2.12,3636103.895084424,60880963.82670565,10,0.02002550063754316,14.845874844412897
2.12,3636103.895084424,60880963.82670565,10,0.03002575064380697,21.84621181621449
2.12,3636103.895084424,60880963.82670565,10,0.04002600065007078,29.875657546421596
2.12,3636103.895084424,60880963.82670565,10,0.05002625065633459,40.83737488369909
2.12,3636103.895084424,60880963.82670565,10,0.0600265006625984,49.412428035228174
2.12,3636103.895084424,60880963.82670565,10,0.07002675066886221,59.46677417625235
2.12,3636103.895084424,60880963.82670565,10,0.08002700067512603,68.22740840856646
2.12,3636103.895084424,60880963.82670565,10,0.09002725068138984,75.76232685690788
2.12,3636103.895084424,60880963.82670565,10,0.10002750068765365,71.23473682148112
2.12,3636103.895084424,60880963.82670565,10,0.11002775069391735,42.19868971538282
2.12,3636103.895084424,60880963.82670565,10,0.12002800070018116,27.869379194291085
2.12,3636103.895084424,60880963.82670565,10,0.13002825070644497,14.819963359527204
2.12,3636103.895084424,60880963.82670565,10,0.14002850071270878,13.588696405319766
2.12,3636103.895084424,60880963.82670565,10,0.1500287507189726,13.602522396958138
2.12,3636103.895084424,60880963.82670565,10,0.1600290007252364,11.82234200952772
2.12,3636103.895084424,60880963.82670565,10,0.17002925073150021,13.804353166379173
2.12,3636103.895084424,60880963.82670565,10,0.18002950073776403,13.811834842007856
2.12,3636103.895084424,60880963.82670565,10,0.19002975074402784,14.46022718442849
2.12,3636103.895084424,60880963.82670565,20,2.5000625015647593e-05,0.9746548420788274
2.12,3636103.895084424,60880963.82670565,20,0.010025250631279348,13.254162604781117
2.12,3636103.895084424,60880963.82670565,20,0.02002550063754316,19.969713581999688
2.12,3636103.895084424,60880963.82670565,20,0.03002575064380697,28.252481447254404
2.12,3636103.895084424,60880963.82670565,20,0.04002600065007078,37.05948555067598
2.12,3636103.895084424,60880963.82670565,20,0.05002625065633459,48.449188880853775
2.12,3636103.895084424,60880963.82670565,20,0.0600265006625984,61.36355496248271
2.12,3636103.895084424,60880963.82670565,20,0.07002675066886221,72.7442013326269
2.12,3636103.895084424,60880963.82670565,20,0.08002700067512603,87.35603836010259
2.12,3636103.895084424,60880963.82670565,20,0.09002725068138984,97.50291136473277
2.12,3636103.895084424,60880963.82670565,20,0.10002750068765365,115.96581101184618
2.12,3636103.895084424,60880963.82670565,20,0.11002775069391735,130.19415222891294
2.12,3636103.895084424,60880963.82670565,20,0.12002800070018116,103.76802448703938
2.12,3636103.895084424,60880963.82670565,20,0.13002825070644497,57.21573215366152
2.12,3636103.895084424,60880963.82670565,20,0.14002850071270878,31.84264499801898
2.12,3636103.895084424,60880963.82670565,20,0.1500287507189726,30.34032023337003
2.12,3636103.895084424,60880963.82670565,20,0.1600290007252364,25.85931110915594
2.12,3636103.895084424,60880963.82670565,20,0.17002925073150021,28.559280606013722
2.12,3636103.895084424,60880963.82670565,20,0.18002950073776403,24.77595802443072
2.12,3636103.895084424,60880963.82670565,20,0.19002975074402784,23.564305642732435
2.12,3636103.895084424,60880963.82670565,40,2.5000625015647593e-05,2.820153817446947
2.12,3636103.895084424,60880963.82670565,40,0.010025250631279348,21.296974463027194
2.12,3636103.895084424,60880963.82670565,40,0.02002550063754316,31.976724007323295
2.12,3636103.895084424,60880963.82670565,40,0.03002575064380697,37.12836219604443
2.12,3636103.895084424,60880963.82670565,40,0.04002600065007078,47.92698035768677
2.12,3636103.895084424,60880963.82670565,40,0.05002625065633459,63.72642856247142
2.12,3636103.895084424,60880963.82670565,40,0.0600265006625984,79.92143879414452
2.12,3636103.895084424,60880963.82670565,40,0.07002675066886221,91.70192374785456
2.12,3636103.895084424,60880963.82670565,40,0.08002700067512603,105.77360454239262
2.12,3636103.895084424,60880963.82670565,40,0.09002725068138984,124.70838520495924
2.12,3636103.895084424,60880963.82670565,40,0.10002750068765365,143.7978760432787
2.12,3636103.895084424,60880963.82670565,40,0.11002775069391735,155.34985132828143
2.12,3636103.895084424,60880963.82670565,40,0.12002800070018116,171.22718841815492
2.12,3636103.895084424,60880963.82670565,40,0.13002825070644497,189.174585281061
2.12,3636103.895084424,60880963.82670565,40,0.14002850071270878,206.62376185606254
2.12,3636103.895084424,60880963.82670565,40,0.1500287507189726,108.03289664843327
2.12,3636103.895084424,60880963.82670565,40,0.1600290007252364,87.57234168331972
2.12,3636103.895084424,60880963.82670565,40,0.17002925073150021,85.70336030952865
2.12,3636103.895084424,60880963.82670565,40,0.18002950073776403,92.49449658434867
2.12,3636103.895084424,60880963.82670565,40,0.19002975074402784,92.5435374769953
2.12,3636103.895084424,60880963.82670565,60,2.5000625015647593e-05,-0.2484792845387906
2.12,3636103.895084424,60880963.82670565,60,0.010025250631279348,18.73257255720693
2.12,3636103.895084424,60880963.82670565,60,0.02002550063754316,35.88531530475324
2.12,3636103.895084424,60880963.82670565,60,0.03002575064380697,47.47297388529338
2.12,3636103.895084424,60880963.82670565,60,0.04002600065007078,46.702589237712324
2.12,3636103.895084424,60880963.82670565,60,0.05002625065633459,60.53118400878666
2.12,3636103.895084424,60880963.82670565,60,0.0600265006625984,79.07775657998067
2.12,3636103.895084424,60880963.82670565,60,0.07002675066886221,99.66653883927142
2.12,3636103.895084424,60880963.82670565,60,0.08002700067512603,118.18690198645625
2.12,3636103.895084424,60880963.82670565,60,0.09002725068138984,135.8332491096993
2.12,3636103.895084424,60880963.82670565,60,0.10002750068765365,153.0915199740947
2.12,3636103.895084424,60880963.82670565,60,0.11002775069391735,167.14764578968362
2.12,3636103.895084424,60880963.82670565,60,0.12002800070018116,185.4968526317131
2.12,3636103.895084424,60880963.82670565,60,0.13002825070644497,202.66773697238384
2.12,3636103.895084424,60880963.82670565,60,0.14002850071270878,223.30109434494054
2.12,3636103.895084424,60880963.82670565,60,0.1500287507189726,248.5540474804929
2.12,3636103.895084424,60880963.82670565,60,0.1600290007252364,264.71666461180314
2.12,3636103.895084424,60880963.82670565,60,0.17002925073150021,259.87255030713357
2.12,3636103.895084424,60880963.82670565,60,0.18002950073776403,191.99277045593215
2.12,3636103.895084424,60880963.82670565,60,0.19002975074402784,116.63891764002085
2.12,3636103.895084424,60880963.82670565,80,2.5000625015647593e-05,-0.23649147009788454
2.12,3636103.895084424,60880963.82670565,80,0.010025250631279348,22.300443322666585
2.12,3636103.895084424,60880963.82670565,80,0.02002550063754316,45.76015597096416
2.12,3636103.895084424,60880963.82670565,80,0.03002575064380697,57.33626262916976
2.12,3636103.895084424,60880963.82670565,80,0.04002600065007078,54.88825467390293
2.12,3636103.895084424,60880963.82670565,80,0.05002625065633459,63.35610389564729
2.12,3636103.895084424,60880963.82670565,80,0.0600265006625984,84.01341016889745
2.12,3636103.895084424,60880963.82670565,80,0.07002675066886221,110.26603859295034
2.12,3636103.895084424,60880963.82670565,80,0.08002700067512603,132.99865120282305
2.12,3636103.895084424,60880963.82670565,80,0.09002725068138984,138.0665635937291
2.12,3636103.895084424,60880963.82670565,80,0.10002750068765365,159.97923875176713
2.12,3636103.895084424,60880963.82670565,80,0.11002775069391735,183.4877986465095
2.12,3636103.895084424,60880963.82670565,80,0.12002800070018116,204.51529762398303
2.12,3636103.895084424,60880963.82670565,80,0.13002825070644497,222.14141111145986
2.12,3636103.895084424,60880963.82670565,80,0.14002850071270878,241.92257007826686
2.12,3636103.895084424,60880963.82670565,80,0.1500287507189726,256.1445921091908
2.12,3636103.895084424,60880963.82670565,80,0.1600290007252364,285.82745332041196
2.12,3636103.895084424,60880963.82670565,80,0.17002925073150021,300.0979383819657
2.12,3636103.895084424,60880963.82670565,80,0.18002950073776403,307.72931605293877
2.12,3636103.895084424,60880963.82670565,80,0.19002975074402784,202.5178725646829
2.03,14466736.672578704,50206794.95349592,10,2.5000625015647593e-05,1.5860489525738972
2.03,14466736.672578704,50206794.95349592,10,0.010025250631279348,9.188449815797675
2.03,14466736.672578704,50206794.95349592,10,0.02002550063754316,14.75392228467863
2.03,14466736.672578704,50206794.95349592,10,0.03002575064380697,21.761769112408228
2.03,14466736.672578704,50206794.95349592,10,0.04002600065007078,30.32352279493293
2.03,14466736.672578704,50206794.95349592,10,0.05002625065633459,40.83841539689337
2.03,14466736.672578704,50206794.95349592,10,0.0600265006625984,50.72949841423682
2.03,14466736.672578704,50206794.95349592,10,0.07002675066886221,61.77298500301382
2.03,14466736.672578704,50206794.95349592,10,0.08002700067512603,70.83217356750714
2.03,14466736.672578704,50206794.95349592,10,0.09002725068138984,84.02877023946516
2.03,14466736.672578704,50206794.95349592,10,0.10002750068765365,89.92320494733228
2.03,14466736.672578704,50206794.95349592,10,0.11002775069391735,72.05172694013585
2.03,14466736.672578704,50206794.95349592,10,0.12002800070018116,50.852931681416386
2.03,14466736.672578704,50206794.95349592,10,0.13002825070644497,32.66371973443825
2.03,14466736.672578704,50206794.95349592,10,0.14002850071270878,25.33557114486183
2.03,14466736.672578704,50206794.95349592,10,0.1500287507189726,19.49030444417932
2.03,14466736.672578704,50206794.95349592,10,0.1600290007252364,24.096153107578115
2.03,14466736.672578704,50206794.95349592,10,0.17002925073150021,30.577484161747424
2.03,14466736.672578704,50206794.95349592,10,0.18002950073776403,32.26637254242598
2.03,14466736.672578704,50206794.95349592,10,0.19002975074402784,30.774384630582
2.03,14466736.672578704,50206794.95349592,20,2.5000625015647593e-05,0.9746548420788274
2.03,14466736.672578704,50206794.95349592,20,0.010025250631279348,13.251909726616402
2.03,14466736.672578704,50206794.95349592,20,0.02002550063754316,19.968703675439283
2.03,14466736.672578704,50206794.95349592,20,0.03002575064380697,28.277562991805354
2.03,14466736.672578704,50206794.95349592,20,0.04002600065007078,37.0865416173614
2.03,14466736.672578704,50206794.95349592,20,0.05002625065633459,48.69861287490195
2.03,14466736.672578704,50206794.95349592,20,0.0600265006625984,61.47108308156526
2.03,14466736.672578704,50206794.95349592,20,0.07002675066886221,74.88365246800304
2.03,14466736.672578704,50206794.95349592,20,0.08002700067512603,88.52446754728287
2.03,14466736.672578704,50206794.95349592,20,0.09002725068138984,99.70281013024155
2.03,14466736.672578704,50206794.95349592,20,0.10002750068765365,116.29141354746052
2.03,14466736.672578704,50206794.95349592,20,0.11002775069391735,130.24135316010822
2.03,14466736.672578704,50206794.95349592,20,0.12002800070018116,134.35403967344948
2.03,14466736.672578704,50206794.95349592,20,0.13002825070644497,71.72419602107892
2.03,14466736.672578704,50206794.95349592,20,0.14002850071270878,38.32920518591599
2.03,14466736.672578704,50206794.95349592,20,0.1500287507189726,36.30730280773786
2.03,14466736.672578704,50206794.95349592,20,0.1600290007252364,31.266326119298697
2.03,14466736.672578704,50206794.95349592,20,0.17002925073150021,32.41233265529019
2.03,14466736.672578704,50206794.95349592,20,0.18002950073776403,37.09817520635576
2.03,14466736.672578704,50206794.95349592,20,0.19002975074402784,41.800418665484585
2.03,14466736.672578704,50206794.95349592,40,2.5000625015647593e-05,2.820153817446947
2.03,14466736.672578704,50206794.95349592,40,0.010025250631279348,21.18947285672907
2.03,14466736.672578704,50206794.95349592,40,0.02002550063754316,31.760028735738665
2.03,14466736.672578704,50206794.95349592,40,0.03002575064380697,37.18937012976
2.03,14466736.672578704,50206794.95349592,40,0.04002600065007078,47.93277936035307
2.03,14466736.672578704,50206794.95349592,40,0.05002625065633459,63.74558296555175
2.03,14466736.672578704,50206794.95349592,40,0.0600265006625984,79.64930212639202
2.03,14466736.672578704,50206794.95349592,40,0.07002675066886221,91.50487171722014
2.03,14466736.672578704,50206794.95349592,40,0.08002700067512603,105.27818965986977
2.03,14466736.672578704,50206794.95349592,40,0.09002725068138984,123.12292451170256
2.03,14466736.672578704,50206794.95349592,40,0.10002750068765365,144.76142099475766
2.03,14466736.672578704,50206794.95349592,40,0.11002775069391735,161.632096289095
2.03,14466736.672578704,50206794.95349592,40,0.12002800070018116,172.7818221743657
2.03,14466736.672578704,50206794.95349592,40,0.13002825070644497,189.72466548590054
2.03,14466736.672578704,50206794.95349592,40,0.14002850071270878,193.33883921626267
2.03,14466736.672578704,50206794.95349592,40,0.1500287507189726,124.81706787258679
2.03,14466736.672578704,50206794.95349592,40,0.1600290007252364,96.00247988726706
2.03,14466736.672578704,50206794.95349592,40,0.17002925073150021,89.10333553591455
2.03,14466736.672578704,50206794.95349592,40,0.18002950073776403,66.96606739319704
2.03,14466736.672578704,50206794.95349592,40,0.19002975074402784,69.87156098257081
2.03,14466736.672578704,50206794.95349592,60,2.5000625015647593e-05,-0.2484792845387906
2.03,14466736.672578704,50206794.95349592,60,0.010025250631279348,18.59053578068003
2.03,14466736.672578704,50206794.95349592,60,0.02002550063754316,35.92837165717092
2.03,14466736.672578704,50206794.95349592,60,0.03002575064380697,47.6230564690056
2.03,14466736.672578704,50206794.95349592,60,0.04002600065007078,46.21315239489354
2.03,14466736.672578704,50206794.95349592,60,0.05002625065633459,60.560312203717885
2.03,14466736.672578704,50206794.95349592,60,0.0600265006625984,78.90468012330318
2.03,14466736.672578704,50206794.95349592,60,0.07002675066886221,99.57241236338588
2.03,14466736.672578704,50206794.95349592,60,0.08002700067512603,117.96649787779441
2.03,14466736.672578704,50206794.95349592,60,0.09002725068138984,136.64862124092
2.03,14466736.672578704,50206794.95349592,60,0.10002750068765365,155.26810316531032
2.03,14466736.672578704,50206794.95349592,60,0.11002775069391735,168.5718391867304
2.03,14466736.672578704,50206794.95349592,60,0.12002800070018116,183.6274934150375
2.03,14466736.672578704,50206794.95349592,60,0.13002825070644497,203.1135920367838
2.03,14466736.672578704,50206794.95349592,60,0.14002850071270878,222.9386367937569
2.03,14466736.672578704,50206794.95349592,60,0.1500287507189726,247.81851646997143
2.03,14466736.672578704,50206794.95349592,60,0.1600290007252364,258.49184085736727
2.03,14466736.672578704,50206794.95349592,60,0.17002925073150021,248.43448844246166
2.03,14466736.672578704,50206794.95349592,60,0.18002950073776403,155.96272013180226
2.03,14466736.672578704,50206794.95349592,60,0.19002975074402784,87.48389403182972
2.03,14466736.672578704,50206794.95349592,80,2.5000625015647593e-05,-0.23649147009788454
2.03,14466736.672578704,50206794.95349592,80,0.010025250631279348,22.238996383130253
2.03,14466736.672578704,50206794.95349592,80,0.02002550063754316,45.731920400346546
2.03,14466736.672578704,50206794.95349592,80,0.03002575064380697,57.38194520968053
2.03,14466736.672578704,50206794.95349592,80,0.04002600065007078,55.10895916842482
2.03,14466736.672578704,50206794.95349592,80,0.05002625065633459,63.24323532159278
2.03,14466736.672578704,50206794.95349592,80,0.0600265006625984,83.67251030282063
2.03,14466736.672578704,50206794.95349592,80,0.07002675066886221,110.94699633057279
2.03,14466736.672578704,50206794.95349592,80,0.08002700067512603,133.21746903655435
2.03,14466736.672578704,50206794.95349592,80,0.09002725068138984,136.23389653626646
2.03,14466736.672578704,50206794.95349592,80,0.10002750068765365,158.1848445719933
2.03,14466736.672578704,50206794.95349592,80,0.11002775069391735,184.0151153888454
2.03,14466736.672578704,50206794.95349592,80,0.12002800070018116,203.4545148923499
2.03,14466736.672578704,50206794.95349592,80,0.13002825070644497,222.13871770691048
2.03,14466736.672578704,50206794.95349592,80,0.14002850071270878,245.75248904099263
2.03,14466736.672578704,50206794.95349592,80,0.1500287507189726,256.42980897408256
2.03,14466736.672578704,50206794.95349592,80,0.1600290007252364,282.87745282394206
2.03,14466736.672578704,50206794.95349592,80,0.17002925073150021,300.1048246894832
2.03,14466736.672578704,50206794.95349592,80,0.18002950073776403,294.5290506062919
2.03,14466736.672578704,50206794.95349592,80,0.19002975074402784,169.68461488200518
2.7,19207662.033714104,45817180.810578234,10,2.5000625015647593e-05,1.5860489525738972
2.7,19207662.033714104,45817180.810578234,10,0.010025250631279348,9.188058488390785
2.7,19207662.033714104,45817180.810578234,10,0.02002550063754316,14.752881810834818
2.7,19207662.033714104,45817180.810578234,10,0.03002575064380697,21.786531601087216
2.7,19207662.033714104,45817180.810578234,10,0.04002600065007078,30.36144631170769
2.7,19207662.033714104,45817180.810578234,10,0.05002625065633459,40.75518286960821
2.7,19207662.033714104,45817180.810578234,10,0.0600265006625984,50.3222937332687
2.7,19207662.033714104,45817180.810578234,10,0.07002675066886221,61.754331079782695
2.7,19207662.033714104,45817180.810578234,10,0.08002700067512603,73.19061472220174
2.7,19207662.033714104,45817180.810578234,10,0.09002725068138984,83.49742878447236
2.7,19207662.033714104,45817180.810578234,10,0.10002750068765365,89.97945461419702
2.7,19207662.033714104,45817180.810578234,10,0.11002775069391735,92.7913152101593
2.7,19207662.033714104,45817180.810578234,10,0.12002800070018116,65.93617317233827
2.7,19207662.033714104,45817180.810578234,10,0.13002825070644497,40.82132375635223
2.7,19207662.033714104,45817180.810578234,10,0.14002850071270878,31.516336883527533
2.7,19207662.033714104,45817180.810578234,10,0.1500287507189726,24.573775831163847
2.7,19207662.033714104,45817180.810578234,10,0.1600290007252364,27.102589605284603
2.7,19207662.033714104,45817180.810578234,10,0.17002925073150021,26.869401201990062
2.7,19207662.033714104,45817180.810578234,10,0.18002950073776403,28.36122868191219
2.7,19207662.033714104,45817180.810578234,10,0.19002975074402784,32.62691009603526
2.7,19207662.033714104,45817180.810578234,20,2.5000625015647593e-05,0.9746548420788274
2.7,19207662.033714104,45817180.810578234,20,0.010025250631279348,13.254772755947233
2.7,19207662.033714104,45817180.810578234,20,0.02002550063754316,19.96902499928158
2.7,19207662.033714104,45817180.810578234,20,0.03002575064380697,28.275473002855897
2.7,19207662.033714104,45817180.810578234,20,0.04002600065007078,37.108051097587875
2.7,19207662.033714104,45817180.810578234,20,0.05002625065633459,48.7040414198309
2.7,19207662.033714104,45817180.810578234,20,0.0600265006625984,61.455214103961126
2.7,19207662.033714104,45817180.810578234,20,0.07002675066886221,74.8782426155649
2.7,19207662.033714104,45817180.810578234,20,0.08002700067512603,87.61304609612527
2.7,19207662.033714104,45817180.810578234,20,0.09002725068138984,100.2295505450561
2.7,19207662.033714104,45817180.810578234,20,0.10002750068765365,118.87215588555009
2.7,19207662.033714104,45817180.810578234,20,0.11002775069391735,133.7415089171759
2.7,19207662.033714104,45817180.810578234,20,0.12002800070018116,143.5754194303665
2.7,19207662.033714104,45817180.810578234,20,0.13002825070644497,146.28527457091096
2.7,19207662.033714104,45817180.810578234,20,0.14002850071270878,101.76117446590855
2.7,19207662.033714104,45817180.810578234,20,0.1500287507189726,47.30028491471911
2.7,19207662.033714104,45817180.810578234,20,0.1600290007252364,33.8617731605415
2.7,19207662.033714104,45817180.810578234,20,0.17002925073150021,36.39543654294276
2.7,19207662.033714104,45817180.810578234,20,0.18002950073776403,42.71986197510687
2.7,19207662.033714104,45817180.810578234,20,0.19002975074402784,48.57943468861112
2.7,19207662.033714104,45817180.810578234,40,2.5000625015647593e-05,2.820153817446947
2.7,19207662.033714104,45817180.810578234,40,0.010025250631279348,21.191754996317403
2.7,19207662.033714104,45817180.810578234,40,0.02002550063754316,31.761646170141233
2.7,19207662.033714104,45817180.810578234,40,0.03002575064380697,37.19144824733135
2.7,19207662.033714104,45817180.810578234,40,0.04002600065007078,47.93935179858153
2.7,19207662.033714104,45817180.810578234,40,0.05002625065633459,63.75635702649611
2.7,19207662.033714104,45817180.810578234,40,0.0600265006625984,79.65423811041727
2.7,19207662.033714104,45817180.810578234,40,0.07002675066886221,91.52618017943534
2.7,19207662.033714104,45817180.810578234,40,0.08002700067512603,105.13290688317525
2.7,19207662.033714104,45817180.810578234,40,0.09002725068138984,123.14717399563825
2.7,19207662.033714104,45817180.810578234,40,0.10002750068765365,144.0560918788649
2.7,19207662.033714104,45817180.810578234,40,0.11002775069391735,161.22584739484967
2.7,19207662.033714104,45817180.810578234,40,0.12002800070018116,177.0457744487569
2.7,19207662.033714104,45817180.810578234,40,0.13002825070644497,190.4746962283926
2.7,19207662.033714104,45817180.810578234,40,0.14002850071270878,209.67602694413094
2.7,19207662.033714104,45817180.810578234,40,0.1500287507189726,142.13345758884202
2.7,19207662.033714104,45817180.810578234,40,0.1600290007252364,100.68630871168077
2.7,19207662.033714104,45817180.810578234,40,0.17002925073150021,94.07087238032236
2.7,19207662.033714104,45817180.810578234,40,0.18002950073776403,95.40413871727553
2.7,19207662.033714104,45817180.810578234,40,0.19002975074402784,86.20073988004411
2.7,19207662.033714104,45817180.810578234,60,2.5000625015647593e-05,-0.2484792845387906
2.7,19207662.033714104,45817180.810578234,60,0.010025250631279348,18.591887904561563
2.7,19207662.033714104,45817180.810578234,60,0.02002550063754316,35.93825165732577
2.7,19207662.033714104,45817180.810578234,60,0.03002575064380697,47.62692017225705
2.7,19207662.033714104,45817180.810578234,60,0.04002600065007078,46.264388692142695
2.7,19207662.033714104,45817180.810578234,60,0.05002625065633459,61.42102079871811
2.7,19207662.033714104,45817180.810578234,60,0.0600265006625984,79.34754392348745
2.7,19207662.033714104,45817180.810578234,60,0.07002675066886221,100.13871421388289
2.7,19207662.033714104,45817180.810578234,60,0.08002700067512603,120.11989607172313
2.7,19207662.033714104,45817180.810578234,60,0.09002725068138984,135.88383496341152
2.7,19207662.033714104,45817180.810578234,60,0.10002750068765365,155.32959213475542
2.7,19207662.033714104,45817180.810578234,60,0.11002775069391735,168.20297640413347
2.7,19207662.033714104,45817180.810578234,60,0.12002800070018116,184.0665565201333
2.7,19207662.033714104,45817180.810578234,60,0.13002825070644497,202.6452423531993
2.7,19207662.033714104,45817180.810578234,60,0.14002850071270878,225.12924774789823
2.7,19207662.033714104,45817180.810578234,60,0.1500287507189726,249.84071171072083
2.7,19207662.033714104,45817180.810578234,60,0.1600290007252364,262.5601211416541
2.7,19207662.033714104,45817180.810578234,60,0.17002925073150021,273.3665989838282
2.7,19207662.033714104,45817180.810578234,60,0.18002950073776403,269.39783124261396
2.7,19207662.033714104,45817180.810578234,60,0.19002975074402784,227.87085094976146
2.7,19207662.033714104,45817180.810578234,80,2.5000625015647593e-05,-0.23649147009788454
2.7,19207662.033714104,45817180.810578234,80,0.010025250631279348,22.23617407031132
2.7,19207662.033714104,45817180.810578234,80,0.02002550063754316,45.7308002651615
2.7,19207662.033714104,45817180.810578234,80,0.03002575064380697,57.41807807340899
2.7,19207662.033714104,45817180.810578234,80,0.04002600065007078,55.097652718761324
2.7,19207662.033714104,45817180.810578234,80,0.05002625065633459,63.22451576057354
2.7,19207662.033714104,45817180.810578234,80,0.0600265006625984,83.95781921075705
2.7,19207662.033714104,45817180.810578234,80,0.07002675066886221,111.06078534898138
2.7,19207662.033714104,45817180.810578234,80,0.08002700067512603,133.27061962372397
2.7,19207662.033714104,45817180.810578234,80,0.09002725068138984,135.4383867154768
2.7,19207662.033714104,45817180.810578234,80,0.10002750068765365,160.39297069090352
2.7,19207662.033714104,45817180.810578234,80,0.11002775069391735,184.0488927527354
2.7,19207662.033714104,45817180.810578234,80,0.12002800070018116,205.3187638527811
2.7,19207662.033714104,45817180.810578234,80,0.13002825070644497,221.36510504110169
2.7,19207662.033714104,45817180.810578234,80,0.14002850071270878,244.47088454477037
2.7,19207662.033714104,45817180.810578234,80,0.1500287507189726,256.1824705879139
2.7,19207662.033714104,45817180.810578234,80,0.1600290007252364,283.0833832868651
2.7,19207662.033714104,45817180.810578234,80,0.17002925073150021,300.402913226817
2.7,19207662.033714104,45817180.810578234,80,0.18002950073776403,316.09251385040193
2.7,19207662.033714104,45817180.810578234,80,0.19002975074402784,176.82957588127587
2.14,33984500.58734988,61190826.7913521,10,2.5000625015647593e-05,1.5860489525738972
2.14,33984500.58734988,61190826.7913521,10,0.010025250631279348,9.186485130713177
2.14,33984500.58734988,61190826.7913521,10,0.02002550063754316,14.754141740316019
2.14,33984500.58734988,61190826.7913521,10,0.03002575064380697,21.803065794582732
2.14,33984500.58734988,61190826.7913521,10,0.04002600065007078,30.341596584632544
2.14,33984500.58734988,61190826.7913521,10,0.05002625065633459,40.741938589936886
2.14,33984500.58734988,61190826.7913521,10,0.0600265006625984,50.45470726792574
2.14,33984500.58734988,61190826.7913521,10,0.07002675066886221,61.98560894045241
2.14,33984500.58734988,61190826.7913521,10,0.08002700067512603,73.79647889833092
2.14,33984500.58734988,61190826.7913521,10,0.09002725068138984,85.20452686137565
2.14,33984500.58734988,61190826.7913521,10,0.10002750068765365,97.46037161255862
2.14,33984500.58734988,61190826.7913521,10,0.11002775069391735,109.03584654036054
2.14,33984500.58734988,61190826.7913521,10,0.12002800070018116,113.0291539226713
2.14,33984500.58734988,61190826.7913521,10,0.13002825070644497,101.17941506834967
2.14,33984500.58734988,61190826.7913521,10,0.14002850071270878,51.62289679505673
2.14,33984500.58734988,61190826.7913521,10,0.1500287507189726,35.8721191379932
2.14,33984500.58734988,61190826.7913521,10,0.1600290007252364,28.997716484602183
2.14,33984500.58734988,61190826.7913521,10,0.17002925073150021,23.678626670889543
2.14,33984500.58734988,61190826.7913521,10,0.18002950073776403,24.99196706333199
2.14,33984500.58734988,61190826.7913521,10,0.19002975074402784,26.89867636170114
2.14,33984500.58734988,61190826.7913521,20,2.5000625015647593e-05,0.9746548420788274
2.14,33984500.58734988,61190826.7913521,20,0.010025250631279348,13.254378039594352
2.14,33984500.58734988,61190826.7913521,20,0.02002550063754316,19.972921587506058
2.14,33984500.58734988,61190826.7913521,20,0.03002575064380697,28.270086794951983
2.14,33984500.58734988,61190826.7913521,20,0.04002600065007078,37.09441681861292
2.14,33984500.58734988,61190826.7913521,20,0.05002625065633459,48.69914859817976
2.14,33984500.58734988,61190826.7913521,20,0.0600265006625984,61.471074759776485
2.14,33984500.58734988,61190826.7913521,20,0.07002675066886221,74.85819029144118
2.14,33984500.58734988,61190826.7913521,20,0.08002700067512603,87.23348048757073
2.14,33984500.58734988,61190826.7913521,20,0.09002725068138984,99.8193828314502
2.14,33984500.58734988,61190826.7913521,20,0.10002750068765365,118.31560955162266
2.14,33984500.58734988,61190826.7913521,20,0.11002775069391735,135.7569993684165
2.14,33984500.58734988,61190826.7913521,20,0.12002800070018116,146.84783362273615
2.14,33984500.58734988,61190826.7913521,20,0.13002825070644497,160.914002779903
2.14,33984500.58734988,61190826.7913521,20,0.14002850071270878,146.328152726725
2.14,33984500.58734988,61190826.7913521,20,0.1500287507189726,105.64300229224035
2.14,33984500.58734988,61190826.7913521,20,0.1600290007252364,69.7301325782122
2.14,33984500.58734988,61190826.7913521,20,0.17002925073150021,58.47182146040571
2.14,33984500.58734988,61190826.7913521,20,0.18002950073776403,58.23090416699049
2.14,33984500.58734988,61190826.7913521,20,0.19002975074402784,59.19344578321047
2.14,33984500.58734988,61190826.7913521,40,2.5000625015647593e-05,2.820153817446947
2.14,33984500.58734988,61190826.7913521,40,0.010025250631279348,21.187255960482634
2.14,33984500.58734988,61190826.7913521,40,0.02002550063754316,31.76065745015493
2.14,33984500.58734988,61190826.7913521,40,0.03002575064380697,37.18417889569798
2.14,33984500.58734988,61190826.7913521,40,0.04002600065007078,47.92673948239423
2.14,33984500.58734988,61190826.7913521,40,0.05002625065633459,63.73907831200035
2.14,33984500.58734988,61190826.7913521,40,0.0600265006625984,79.64400812449064
2.14,33984500.58734988,61190826.7913521,40,0.07002675066886221,91.49895986221979
2.14,33984500.58734988,61190826.7913521,40,0.08002700067512603,105.01380415168776
2.14,33984500.58734988,61190826.7913521,40,0.09002725068138984,123.09076486854869
2.14,33984500.58734988,61190826.7913521,40,0.10002750068765365,143.9580114271818
2.14,33984500.58734988,61190826.7913521,40,0.11002775069391735,161.58053761949847
2.14,33984500.58734988,61190826.7913521,40,0.12002800070018116,177.47092758211068
2.14,33984500.58734988,61190826.7913521,40,0.13002825070644497,192.00520043320486
2.14,33984500.58734988,61190826.7913521,40,0.14002850071270878,212.46007736542182
2.14,33984500.58734988,61190826.7913521,40,0.1500287507189726,227.411074369473
2.14,33984500.58734988,61190826.7913521,40,0.1600290007252364,225.3938798296479
2.14,33984500.58734988,61190826.7913521,40,0.17002925073150021,130.12990985689743
2.14,33984500.58734988,61190826.7913521,40,0.18002950073776403,113.443617958875
2.14,33984500.58734988,61190826.7913521,40,0.19002975074402784,75.20869323103398
2.14,33984500.58734988,61190826.7913521,60,2.5000625015647593e-05,-0.2484792845387906
2.14,33984500.58734988,61190826.7913521,60,0.010025250631279348,18.59258874048561
2.14,33984500.58734988,61190826.7913521,60,0.02002550063754316,35.934201753448235
2.14,33984500.58734988,61190826.7913521,60,0.03002575064380697,47.6313017826314
2.14,33984500.58734988,61190826.7913521,60,0.04002600065007078,46.22626991715222
2.14,33984500.58734988,61190826.7913521,60,0.05002625065633459,60.55709245397171
2.14,33984500.58734988,61190826.7913521,60,0.0600265006625984,78.8611020376145
2.14,33984500.58734988,61190826.7913521,60,0.07002675066886221,99.64774915145493
2.14,33984500.58734988,61190826.7913521,60,0.08002700067512603,118.047299302553
2.14,33984500.58734988,61190826.7913521,60,0.09002725068138984,138.0024894026745
2.14,33984500.58734988,61190826.7913521,60,0.10002750068765365,153.85982608078896
2.14,33984500.58734988,61190826.7913521,60,0.11002775069391735,168.6508518124394
2.14,33984500.58734988,61190826.7913521,60,0.12002800070018116,185.67212772414965
2.14,33984500.58734988,61190826.7913521,60,0.13002825070644497,203.62051621830474
2.14,33984500.58734988,61190826.7913521,60,0.14002850071270878,225.40198663242185
2.14,33984500.58734988,61190826.7913521,60,0.1500287507189726,254.08830979671944
2.14,33984500.58734988,61190826.7913521,60,0.1600290007252364,266.85276564296163
2.14,33984500.58734988,61190826.7913521,60,0.17002925073150021,273.59000946734346
2.14,33984500.58734988,61190826.7913521,60,0.18002950073776403,266.65591656603215
2.14,33984500.58734988,61190826.7913521,60,0.19002975074402784,133.9511364702261
2.14,33984500.58734988,61190826.7913521,80,2.5000625015647593e-05,-0.23649147009788454
2.14,33984500.58734988,61190826.7913521,80,0.010025250631279348,22.239949343666627
2.14,33984500.58734988,61190826.7913521,80,0.02002550063754316,45.72685272279063
2.14,33984500.58734988,61190826.7913521,80,0.03002575064380697,57.754177436585096
2.14,33984500.58734988,61190826.7913521,80,0.04002600065007078,55.37185113939717
2.14,33984500.58734988,61190826.7913521,80,0.05002625065633459,63.22799177971327
2.14,33984500.58734988,61190826.7913521,80,0.0600265006625984,83.92210881611702
2.14,33984500.58734988,61190826.7913521,80,0.07002675066886221,110.95837557614887
2.14,33984500.58734988,61190826.7913521,80,0.08002700067512603,133.3176364682843
2.14,33984500.58734988,61190826.7913521,80,0.09002725068138984,136.36300617357202
2.14,33984500.58734988,61190826.7913521,80,0.10002750068765365,159.48005369387917
2.14,33984500.58734988,61190826.7913521,80,0.11002775069391735,183.81010970236218
2.14,33984500.58734988,61190826.7913521,80,0.12002800070018116,202.78592435429823
2.14,33984500.58734988,61190826.7913521,80,0.13002825070644497,222.94863052743304
2.14,33984500.58734988,61190826.7913521,80,0.14002850071270878,241.75827648651827
2.14,33984500.58734988,61190826.7913521,80,0.1500287507189726,258.7225731848238
2.14,33984500.58734988,61190826.7913521,80,0.1600290007252364,283.6560211754742
2.14,33984500.58734988,61190826.7913521,80,0.17002925073150021,300.1977551347368
2.14,33984500.58734988,61190826.7913521,80,0.18002950073776403,289.07789230099667
2.14,33984500.58734988,61190826.7913521,80,0.19002975074402784,168.1310058216524
2.71,11213736.168135026,36841205.20119579,10,2.5000625015647593e-05,1.5860489525738972
2.71,11213736.168135026,36841205.20119579,10,0.010025250631279348,9.187745984415654
2.71,11213736.168135026,36841205.20119579,10,0.02002550063754316,14.764948409406445
2.71,11213736.168135026,36841205.20119579,10,0.03002575064380697,21.783401325157826
2.71,11213736.168135026,36841205.20119579,10,0.04002600065007078,30.833986286862448
2.71,11213736.168135026,36841205.20119579,10,0.05002625065633459,40.8922503454511
2.71,11213736.168135026,36841205.20119579,10,0.0600265006625984,49.95434348820264
2.71,11213736.168135026,36841205.20119579,10,0.07002675066886221,59.47528866138018
2.71,11213736.168135026,36841205.20119579,10,0.08002700067512603,71.37177400431159
2.71,11213736.168135026,36841205.20119579,10,0.09002725068138984,81.58837710322112
2.71,11213736.168135026,36841205.20119579,10,0.10002750068765365,83.3292221441787
2.71,11213736.168135026,36841205.20119579,10,0.11002775069391735,51.52837806574894
2.71,11213736.168135026,36841205.20119579,10,0.12002800070018116,39.14167248048852
2.71,11213736.168135026,36841205.20119579,10,0.13002825070644497,32.84770869050662
2.71,11213736.168135026,36841205.20119579,10,0.14002850071270878,27.15541562366092
2.71,11213736.168135026,36841205.20119579,10,0.1500287507189726,27.713079267013914
2.71,11213736.168135026,36841205.20119579,10,0.1600290007252364,28.041580948080913
2.71,11213736.168135026,36841205.20119579,10,0.17002925073150021,25.483550206880874
2.71,11213736.168135026,36841205.20119579,10,0.18002950073776403,28.21476389215228
2.71,11213736.168135026,36841205.20119579,10,0.19002975074402784,34.4849644534891
2.71,11213736.168135026,36841205.20119579,20,2.5000625015647593e-05,0.9746548420788274
2.71,11213736.168135026,36841205.20119579,20,0.010025250631279348,13.251352673990764
2.71,11213736.168135026,36841205.20119579,20,0.02002550063754316,19.973708088913142
2.71,11213736.168135026,36841205.20119579,20,0.03002575064380697,28.2668174110782
2.71,11213736.168135026,36841205.20119579,20,0.04002600065007078,37.10933962114857
2.71,11213736.168135026,36841205.20119579,20,0.05002625065633459,48.69831321346255
2.71,11213736.168135026,36841205.20119579,20,0.0600265006625984,61.25879528056681
2.71,11213736.168135026,36841205.20119579,20,0.07002675066886221,74.57344927089122
2.71,11213736.168135026,36841205.20119579,20,0.08002700067512603,86.88719527273652
2.71,11213736.168135026,36841205.20119579,20,0.09002725068138984,97.2298686898728
2.71,11213736.168135026,36841205.20119579,20,0.10002750068765365,114.66690952766454
2.71,11213736.168135026,36841205.20119579,20,0.11002775069391735,113.53107176250285
2.71,11213736.168135026,36841205.20119579,20,0.12002800070018116,83.07802257118986
2.71,11213736.168135026,36841205.20119579,20,0.13002825070644497,47.89974246032417
2.71,11213736.168135026,36841205.20119579,20,0.14002850071270878,44.419047132618424
2.71,11213736.168135026,36841205.20119579,20,0.1500287507189726,44.59505615336863
2.71,11213736.168135026,36841205.20119579,20,0.1600290007252364,33.68956562080382
2.71,11213736.168135026,36841205.20119579,20,0.17002925073150021,32.53448898071473
2.71,11213736.168135026,36841205.20119579,20,0.18002950073776403,34.94938273668548
2.71,11213736.168135026,36841205.20119579,20,0.19002975074402784,39.7552643522017
2.71,11213736.168135026,36841205.20119579,40,2.5000625015647593e-05,2.820153817446947
2.71,11213736.168135026,36841205.20119579,40,0.010025250631279348,21.190797352257295
2.71,11213736.168135026,36841205.20119579,40,0.02002550063754316,32.14460692219123
2.71,11213736.168135026,36841205.20119579,40,0.03002575064380697,37.19722308586525
2.71,11213736.168135026,36841205.20119579,40,0.04002600065007078,47.947035781701146
2.71,11213736.168135026,36841205.20119579,40,0.05002625065633459,63.78290191857399
2.71,11213736.168135026,36841205.20119579,40,0.0600265006625984,79.50532495391475
2.71,11213736.168135026,36841205.20119579,40,0.07002675066886221,92.45666615785505
2.71,11213736.168135026,36841205.20119579,40,0.08002700067512603,106.33104480889004
2.71,11213736.168135026,36841205.20119579,40,0.09002725068138984,124.98495809545636
2.71,11213736.168135026,36841205.20119579,40,0.10002750068765365,141.53559582555008
2.71,11213736.168135026,36841205.20119579,40,0.11002775069391735,156.4603876334623
2.71,11213736.168135026,36841205.20119579,40,0.12002800070018116,171.92422423920016
2.71,11213736.168135026,36841205.20119579,40,0.13002825070644497,187.04315338465452
2.71,11213736.168135026,36841205.20119579,40,0.14002850071270878,206.3899359309931
2.71,11213736.168135026,36841205.20119579,40,0.1500287507189726,146.1395848458319
2.71,11213736.168135026,36841205.20119579,40,0.1600290007252364,82.9819443096018
2.71,11213736.168135026,36841205.20119579,40,0.17002925073150021,78.25316628730634
2.71,11213736.168135026,36841205.20119579,40,0.18002950073776403,67.37644228718473
2.71,11213736.168135026,36841205.20119579,40,0.19002975074402784,71.77865337431794
2.71,11213736.168135026,36841205.20119579,60,2.5000625015647593e-05,-0.2484792845387906
2.71,11213736.168135026,36841205.20119579,60,0.010025250631279348,18.59167160915409
2.71,11213736.168135026,36841205.20119579,60,0.02002550063754316,35.932563797943295
2.71,11213736.168135026,36841205.20119579,60,0.03002575064380697,47.62921061685255
2.71,11213736.168135026,36841205.20119579,60,0.04002600065007078,46.26538473784913
2.71,11213736.168135026,36841205.20119579,60,0.05002625065633459,61.22705659173641
2.71,11213736.168135026,36841205.20119579,60,0.0600265006625984,79.03047076979941
2.71,11213736.168135026,36841205.20119579,60,0.07002675066886221,99.5868206190371
2.71,11213736.168135026,36841205.20119579,60,0.08002700067512603,118.6325887102168
2.71,11213736.168135026,36841205.20119579,60,0.09002725068138984,135.84041264378337
2.71,11213736.168135026,36841205.20119579,60,0.10002750068765365,155.93114035823757
2.71,11213736.168135026,36841205.20119579,60,0.11002775069391735,164.22317937089798
2.71,11213736.168135026,36841205.20119579,60,0.12002800070018116,183.01125110316636
2.71,11213736.168135026,36841205.20119579,60,0.13002825070644497,203.27508029889108
2.71,11213736.168135026,36841205.20119579,60,0.14002850071270878,223.31469592072403
2.71,11213736.168135026,36841205.20119579,60,0.1500287507189726,247.9173015019177
2.71,11213736.168135026,36841205.20119579,60,0.1600290007252364,258.8511111513121
2.71,11213736.168135026,36841205.20119579,60,0.17002925073150021,218.31416585412376
2.71,11213736.168135026,36841205.20119579,60,0.18002950073776403,99.58169580576313
2.71,11213736.168135026,36841205.20119579,60,0.19002975074402784,91.38552257837355
2.71,11213736.168135026,36841205.20119579,80,2.5000625015647593e-05,-0.23649147009788454
2.71,11213736.168135026,36841205.20119579,80,0.010025250631279348,22.24333839720042
2.71,11213736.168135026,36841205.20119579,80,0.02002550063754316,45.73578184891966
2.71,11213736.168135026,36841205.20119579,80,0.03002575064380697,57.316722559517714
2.71,11213736.168135026,36841205.20119579,80,0.04002600065007078,55.032229171509805
2.71,11213736.168135026,36841205.20119579,80,0.05002625065633459,63.28385595119622
2.71,11213736.168135026,36841205.20119579,80,0.0600265006625984,83.99721649308425
2.71,11213736.168135026,36841205.20119579,80,0.07002675066886221,110.94662093414101
2.71,11213736.168135026,36841205.20119579,80,0.08002700067512603,133.25786348167168
2.71,11213736.168135026,36841205.20119579,80,0.09002725068138984,138.36932274982226
2.71,11213736.168135026,36841205.20119579,80,0.10002750068765365,158.7210366096729
2.71,11213736.168135026,36841205.20119579,80,0.11002775069391735,183.5467212384343
2.71,11213736.168135026,36841205.20119579,80,0.12002800070018116,204.2292809757074
2.71,11213736.168135026,36841205.20119579,80,0.13002825070644497,221.7463278198285
2.71,11213736.168135026,36841205.20119579,80,0.14002850071270878,245.97907602304565
2.71,11213736.168135026,36841205.20119579,80,0.1500287507189726,258.1312700725485
2.71,11213736.168135026,36841205.20119579,80,0.1600290007252364,282.3785165224895
2.71,11213736.168135026,36841205.20119579,80,0.17002925073150021,299.20088079187235
2.71,11213736.168135026,36841205.20119579,80,0.18002950073776403,258.31766236442076
2.71,11213736.168135026,36841205.20119579,80,0.19002975074402784,140.3206924042395
0.05,5171558.655392738,54569049.35221254,10,2.5000625015647593e-05,1.5860489525738972
0.05,5171558.655392738,54569049.35221254,10,0.010025250631279348,9.166043572314639
0.05,5171558.655392738,54569049.35221254,10,0.02002550063754316,14.701286048974886
0.05,5171558.655392738,54569049.35221254,10,0.03002575064380697,21.93478500009772
0.05,5171558.655392738,54569049.35221254,10,0.04002600065007078,30.36526380904834
0.05,5171558.655392738,54569049.35221254,10,0.05002625065633459,40.4627734840542
0.05,5171558.655392738,54569049.35221254,10,0.0600265006625984,49.85099856377352
0.05,5171558.655392738,54569049.35221254,10,0.07002675066886221,56.45327031064668
0.05,5171558.655392738,54569049.35221254,10,0.08002700067512603,30.56877329367724
0.05,5171558.655392738,54569049.35221254,10,0.09002725068138984,14.551838550675367
0.05,5171558.655392738,54569049.35221254,10,0.10002750068765365,14.672537405881208
0.05,5171558.655392738,54569049.35221254,10,0.11002775069391735,15.793994642151043
0.05,5171558.655392738,54569049.35221254,10,0.12002800070018116,13.344696956604663
0.05,5171558.655392738,54569049.35221254,10,0.13002825070644497,13.810947827149649
0.05,5171558.655392738,54569049.35221254,10,0.14002850071270878,15.326990626541606
0.05,5171558.655392738,54569049.35221254,10,0.1500287507189726,14.500371413910058
0.05,5171558.655392738,54569049.35221254,10,0.1600290007252364,14.146176562301397
0.05,5171558.655392738,54569049.35221254,10,0.17002925073150021,12.390941881039254
0.05,5171558.655392738,54569049.35221254,10,0.18002950073776403,13.963991920509997
0.05,5171558.655392738,54569049.35221254,10,0.19002975074402784,14.801643416399777
0.05,5171558.655392738,54569049.35221254,20,2.5000625015647593e-05,0.9746548420788274
0.05,5171558.655392738,54569049.35221254,20,0.010025250631279348,13.21068668074228
0.05,5171558.655392738,54569049.35221254,20,0.02002550063754316,19.680381807411298
0.05,5171558.655392738,54569049.35221254,20,0.03002575064380697,28.12770923665373
0.05,5171558.655392738,54569049.35221254,20,0.04002600065007078,37.38998537437962
0.05,5171558.655392738,54569049.35221254,20,0.05002625065633459,48.1416685662571
0.05,5171558.655392738,54569049.35221254,20,0.0600265006625984,59.29947583241704
0.05,5171558.655392738,54569049.35221254,20,0.07002675066886221,63.155953364254174
0.05,5171558.655392738,54569049.35221254,20,0.08002700067512603,41.60171225113105
0.05,5171558.655392738,54569049.35221254,20,0.09002725068138984,28.304110072920075
0.05,5171558.655392738,54569049.35221254,20,0.10002750068765365,26.608265470046035
0.05,5171558.655392738,54569049.35221254,20,0.11002775069391735,24.40848796458246
0.05,5171558.655392738,54569049.35221254,20,0.12002800070018116,23.62613321238505
0.05,5171558.655392738,54569049.35221254,20,0.13002825070644497,23.014097058479905
0.05,5171558.655392738,54569049.35221254,20,0.14002850071270878,21.384889706330455
0.05,5171558.655392738,54569049.35221254,20,0.1500287507189726,18.499075702956596
0.05,5171558.655392738,54569049.35221254,20,0.1600290007252364,20.37655044397363
0.05,5171558.655392738,54569049.35221254,20,0.17002925073150021,20.904746531405383
0.05,5171558.655392738,54569049.35221254,20,0.18002950073776403,21.591613335235625
0.05,5171558.655392738,54569049.35221254,20,0.19002975074402784,21.815334284769296
0.05,5171558.655392738,54569049.35221254,40,2.5000625015647593e-05,2.820153817446947
0.05,5171558.655392738,54569049.35221254,40,0.010025250631279348,21.19498537565828
0.05,5171558.655392738,54569049.35221254,40,0.02002550063754316,31.898079436823533
0.05,5171558.655392738,54569049.35221254,40,0.03002575064380697,37.1124873195751
0.05,5171558.655392738,54569049.35221254,40,0.04002600065007078,47.41921433352248
0.05,5171558.655392738,54569049.35221254,40,0.05002625065633459,63.705970105749934
0.05,5171558.655392738,54569049.35221254,40,0.0600265006625984,79.21075733903876
0.05,5171558.655392738,54569049.35221254,40,0.07002675066886221,77.45344376106583
0.05,5171558.655392738,54569049.35221254,40,0.08002700067512603,53.646533936764015
0.05,5171558.655392738,54569049.35221254,40,0.09002725068138984,28.49955446371533
0.05,5171558.655392738,54569049.35221254,40,0.10002750068765365,36.20041870208952
0.05,5171558.655392738,54569049.35221254,40,0.11002775069391735,28.99137048067254
0.05,5171558.655392738,54569049.35221254,40,0.12002800070018116,34.66382305365556
0.05,5171558.655392738,54569049.35221254,40,0.13002825070644497,29.833205085594745
0.05,5171558.655392738,54569049.35221254,40,0.14002850071270878,34.179837300318496
0.05,5171558.655392738,54569049.35221254,40,0.1500287507189726,30.13261019406216
0.05,5171558.655392738,54569049.35221254,40,0.1600290007252364,37.13007158460738
0.05,5171558.655392738,54569049.35221254,40,0.17002925073150021,33.40827764484106
0.05,5171558.655392738,54569049.35221254,40,0.18002950073776403,33.43878000814432
0.05,5171558.655392738,54569049.35221254,40,0.19002975074402784,37.44041356310252
0.05,5171558.655392738,54569049.35221254,60,2.5000625015647593e-05,-0.2484792845387906
0.05,5171558.655392738,54569049.35221254,60,0.010025250631279348,18.588073926714213
0.05,5171558.655392738,54569049.35221254,60,0.02002550063754316,35.3838096503649
0.05,5171558.655392738,54569049.35221254,60,0.03002575064380697,48.758793560577956
0.05,5171558.655392738,54569049.35221254,60,0.04002600065007078,54.33900256782415
0.05,5171558.655392738,54569049.35221254,60,0.05002625065633459,66.82118907677263
0.05,5171558.655392738,54569049.35221254,60,0.0600265006625984,75.81870134548888
0.05,5171558.655392738,54569049.35221254,60,0.07002675066886221,80.44843872238671
0.05,5171558.655392738,54569049.35221254,60,0.08002700067512603,77.87849521548408
0.05,5171558.655392738,54569049.35221254,60,0.09002725068138984,56.56163383616541
0.05,5171558.655392738,54569049.35221254,60,0.10002750068765365,40.680441344459666
0.05,5171558.655392738,54569049.35221254,60,0.11002775069391735,38.51632454688658
0.05,5171558.655392738,54569049.35221254,60,0.12002800070018116,36.550096472657515
0.05,5171558.655392738,54569049.35221254,60,0.13002825070644497,41.7014360045477
0.05,5171558.655392738,54569049.35221254,60,0.14002850071270878,42.5223574960289
0.05,5171558.655392738,54569049.35221254,60,0.1500287507189726,43.83766107119137
0.05,5171558.655392738,54569049.35221254,60,0.1600290007252364,38.35804260283725
0.05,5171558.655392738,54569049.35221254,60,0.17002925073150021,37.755371837682574
0.05,5171558.655392738,54569049.35221254,60,0.18002950073776403,43.465506150227874
0.05,5171558.655392738,54569049.35221254,60,0.19002975074402784,47.05516707629432
0.05,5171558.655392738,54569049.35221254,80,2.5000625015647593e-05,-0.23649147009788454
0.05,5171558.655392738,54569049.35221254,80,0.010025250631279348,22.231775540875642
0.05,5171558.655392738,54569049.35221254,80,0.02002550063754316,45.71390088398387
0.05,5171558.655392738,54569049.35221254,80,0.03002575064380697,60.944491172301234
0.05,5171558.655392738,54569049.35221254,80,0.04002600065007078,60.64464703674075
0.05,5171558.655392738,54569049.35221254,80,0.05002625065633459,72.63010899845115
0.05,5171558.655392738,54569049.35221254,80,0.0600265006625984,79.87060415381649
0.05,5171558.655392738,54569049.35221254,80,0.07002675066886221,85.35795582225717
0.05,5171558.655392738,54569049.35221254,80,0.08002700067512603,71.91067781225598
0.05,5171558.655392738,54569049.35221254,80,0.09002725068138984,45.824161517472476
0.05,5171558.655392738,54569049.35221254,80,0.10002750068765365,41.8819603078676
0.05,5171558.655392738,54569049.35221254,80,0.11002775069391735,48.98684323639287
0.05,5171558.655392738,54569049.35221254,80,0.12002800070018116,44.22574449394864
0.05,5171558.655392738,54569049.35221254,80,0.13002825070644497,48.6462844431843
0.05,5171558.655392738,54569049.35221254,80,0.14002850071270878,49.783278742005365
0.05,5171558.655392738,54569049.35221254,80,0.1500287507189726,41.632841256173165
0.05,5171558.655392738,54569049.35221254,80,0.1600290007252364,34.40625327809221
0.05,5171558.655392738,54569049.35221254,80,0.17002925073150021,48.657439063444045
0.05,5171558.655392738,54569049.35221254,80,0.18002950073776403,44.78441797204293
0.05,5171558.655392738,54569049.35221254,80,0.19002975074402784,51.760843600405636
0.71,29672085.632132072,26274094.01836985,10,2.5000625015647593e-05,1.5860489525738972
0.71,29672085.632132072,26274094.01836985,10,0.010025250631279348,9.188952353166595
0.71,29672085.632132072,26274094.01836985,10,0.02002550063754316,14.747503043104551
0.71,29672085.632132072,26274094.01836985,10,0.03002575064380697,21.740208858837043
0.71,29672085.632132072,26274094.01836985,10,0.04002600065007078,30.296020556496902
0.71,29672085.632132072,26274094.01836985,10,0.05002625065633459,40.22854743729618
0.71,29672085.632132072,26274094.01836985,10,0.0600265006625984,50.39610364015018
0.71,29672085.632132072,26274094.01836985,10,0.07002675066886221,59.48193477211473
0.71,29672085.632132072,26274094.01836985,10,0.08002700067512603,62.702544085102765
0.71,29672085.632132072,26274094.01836985,10,0.09002725068138984,58.42731132273211
0.71,29672085.632132072,26274094.01836985,10,0.10002750068765365,33.55528937981764
0.71,29672085.632132072,26274094.01836985,10,0.11002775069391735,29.072473513861627
0.71,29672085.632132072,26274094.01836985,10,0.12002800070018116,26.58889188039072
0.71,29672085.632132072,26274094.01836985,10,0.13002825070644497,28.788029323033825
0.71,29672085.632132072,26274094.01836985,10,0.14002850071270878,23.346278458019935
0.71,29672085.632132072,26274094.01836985,10,0.1500287507189726,26.663615495932824
0.71,29672085.632132072,26274094.01836985,10,0.1600290007252364,26.152373291984862
0.71,29672085.632132072,26274094.01836985,10,0.17002925073150021,25.06871738720301
0.71,29672085.632132072,26274094.01836985,10,0.18002950073776403,23.30593156648691
0.71,29672085.632132072,26274094.01836985,10,0.19002975074402784,25.914443504166872
0.71,29672085.632132072,26274094.01836985,20,2.5000625015647593e-05,0.9746548420788274
0.71,29672085.632132072,26274094.01836985,20,0.010025250631279348,13.249231176826141
0.71,29672085.632132072,26274094.01836985,20,0.02002550063754316,19.936766985149852
0.71,29672085.632132072,26274094.01836985,20,0.03002575064380697,28.252563983848386
0.71,29672085.632132072,26274094.01836985,20,0.04002600065007078,37.01594229213
0.71,29672085.632132072,26274094.01836985,20,0.05002625065633459,48.661596890994595
0.71,29672085.632132072,26274094.01836985,20,0.0600265006625984,62.07966266587058
0.71,29672085.632132072,26274094.01836985,20,0.07002675066886221,72.24753057325465
0.71,29672085.632132072,26274094.01836985,20,0.08002700067512603,79.51001215023004
0.71,29672085.632132072,26274094.01836985,20,0.09002725068138984,76.28848617405009
0.71,29672085.632132072,26274094.01836985,20,0.10002750068765365,54.402843048735754
0.71,29672085.632132072,26274094.01836985,20,0.11002775069391735,44.19232936118888
0.71,29672085.632132072,26274094.01836985,20,0.12002800070018116,40.23160584086573
0.71,29672085.632132072,26274094.01836985,20,0.13002825070644497,39.40523043223494
0.71,29672085.632132072,26274094.01836985,20,0.14002850071270878,42.53067203229591
0.71,29672085.632132072,26274094.01836985,20,0.1500287507189726,39.95687378091942
0.71,29672085.632132072,26274094.01836985,20,0.1600290007252364,36.02826578976093
0.71,29672085.632132072,26274094.01836985,20,0.17002925073150021,35.05549419606348
0.71,29672085.632132072,26274094.01836985,20,0.18002950073776403,28.9195699623634
0.71,29672085.632132072,26274094.01836985,20,0.19002975074402784,29.3002502772149
0.71,29672085.632132072,26274094.01836985,40,2.5000625015647593e-05,2.820153817446947
0.71,29672085.632132072,26274094.01836985,40,0.010025250631279348,21.18844455215223
0.71,29672085.632132072,26274094.01836985,40,0.02002550063754316,31.760055922646792
0.71,29672085.632132072,26274094.01836985,40,0.03002575064380697,37.157014213102904
0.71,29672085.632132072,26274094.01836985,40,0.04002600065007078,48.47351683635488
0.71,29672085.632132072,26274094.01836985,40,0.05002625065633459,64.04559725901527
0.71,29672085.632132072,26274094.01836985,40,0.0600265006625984,80.34812119393288
0.71,29672085.632132072,26274094.01836985,40,0.07002675066886221,91.23893007652936
0.71,29672085.632132072,26274094.01836985,40,0.08002700067512603,104.84456093210488
0.71,29672085.632132072,26274094.01836985,40,0.09002725068138984,118.35517552822715
0.71,29672085.632132072,26274094.01836985,40,0.10002750068765365,126.28430749931499
0.71,29672085.632132072,26274094.01836985,40,0.11002775069391735,96.75754726598743
0.71,29672085.632132072,26274094.01836985,40,0.12002800070018116,72.31858734740631
0.71,29672085.632132072,26274094.01836985,40,0.13002825070644497,65.81137885678383
0.71,29672085.632132072,26274094.01836985,40,0.14002850071270878,73.088496523258
0.71,29672085.632132072,26274094.01836985,40,0.1500287507189726,63.16447938399568
0.71,29672085.632132072,26274094.01836985,40,0.1600290007252364,56.5690768109391
0.71,29672085.632132072,26274094.01836985,40,0.17002925073150021,60.943206723823444
0.71,29672085.632132072,26274094.01836985,40,0.18002950073776403,63.80135746693967
0.71,29672085.632132072,26274094.01836985,40,0.19002975074402784,68.82435931652525
0.71,29672085.632132072,26274094.01836985,60,2.5000625015647593e-05,-0.2484792845387906
0.71,29672085.632132072,26274094.01836985,60,0.010025250631279348,18.5900343003193
0.71,29672085.632132072,26274094.01836985,60,0.02002550063754316,35.91531723077518
0.71,29672085.632132072,26274094.01836985,60,0.03002575064380697,47.25044884732732
0.71,29672085.632132072,26274094.01836985,60,0.04002600065007078,48.585937990559515
0.71,29672085.632132072,26274094.01836985,60,0.05002625065633459,61.59178130605605
0.71,29672085.632132072,26274094.01836985,60,0.0600265006625984,78.97460628449323
0.71,29672085.632132072,26274094.01836985,60,0.07002675066886221,98.48726021799534
0.71,29672085.632132072,26274094.01836985,60,0.08002700067512603,115.80899043431324
0.71,29672085.632132072,26274094.01836985,60,0.09002725068138984,129.6241223095883
0.71,29672085.632132072,26274094.01836985,60,0.10002750068765365,144.32659262432432
0.71,29672085.632132072,26274094.01836985,60,0.11002775069391735,143.7237427184032
0.71,29672085.632132072,26274094.01836985,60,0.12002800070018116,137.8866295641233
0.71,29672085.632132072,26274094.01836985,60,0.13002825070644497,98.99931892993573
0.71,29672085.632132072,26274094.01836985,60,0.14002850071270878,68.50179959295582
0.71,29672085.632132072,26274094.01836985,60,0.1500287507189726,70.18080780664776
0.71,29672085.632132072,26274094.01836985,60,0.1600290007252364,68.54173130543167
0.71,29672085.632132072,26274094.01836985,60,0.17002925073150021,52.95101199503915
0.71,29672085.632132072,26274094.01836985,60,0.18002950073776403,50.96462482632515
0.71,29672085.632132072,26274094.01836985,60,0.19002975074402784,51.39906594057983
0.71,29672085.632132072,26274094.01836985,80,2.5000625015647593e-05,-0.23649147009788454
0.71,29672085.632132072,26274094.01836985,80,0.010025250631279348,22.238439416633533
0.71,29672085.632132072,26274094.01836985,80,0.02002550063754316,45.74363907427716
0.71,29672085.632132072,26274094.01836985,80,0.03002575064380697,57.22254011970455
0.71,29672085.632132072,26274094.01836985,80,0.04002600065007078,55.38359986172077
0.71,29672085.632132072,26274094.01836985,80,0.05002625065633459,66.62688276962768
0.71,29672085.632132072,26274094.01836985,80,0.0600265006625984,86.47714465390617
0.71,29672085.632132072,26274094.01836985,80,0.07002675066886221,112.67199013857797
0.71,29672085.632132072,26274094.01836985,80,0.08002700067512603,135.74884841065975
0.71,29672085.632132072,26274094.01836985,80,0.09002725068138984,142.09035389161176
0.71,29672085.632132072,26274094.01836985,80,0.10002750068765365,154.44520184198743
0.71,29672085.632132072,26274094.01836985,80,0.11002775069391735,169.36650322411973
0.71,29672085.632132072,26274094.01836985,80,0.12002800070018116,185.5350016938229
0.71,29672085.632132072,26274094.01836985,80,0.13002825070644497,187.18246241103787
0.71,29672085.632132072,26274094.01836985,80,0.14002850071270878,126.87768954844043
0.71,29672085.632132072,26274094.01836985,80,0.1500287507189726,103.4133317888215
0.71,29672085.632132072,26274094.01836985,80,0.1600290007252364,78.61895626828229
0.71,29672085.632132072,26274094.01836985,80,0.17002925073150021,79.25872826464084
0.71,29672085.632132072,26274094.01836985,80,0.18002950073776403,96.68125167109415
0.71,29672085.632132072,26274094.01836985,80,0.19002975074402784,115.43176342649504
1.19,34372582.884073146,64152710.51632351,10,2.5000625015647593e-05,1.5860489525738972
1.19,34372582.884073146,64152710.51632351,10,0.010025250631279348,9.186871917239644
1.19,34372582.884073146,64152710.51632351,10,0.02002550063754316,14.75574397478193
1.19,34372582.884073146,64152710.51632351,10,0.03002575064380697,21.74900723948846
1.19,34372582.884073146,64152710.51632351,10,0.04002600065007078,30.347910830271655
1.19,34372582.884073146,64152710.51632351,10,0.05002625065633459,40.729997646993716
1.19,34372582.884073146,64152710.51632351,10,0.0600265006625984,50.359703623403675
1.19,34372582.884073146,64152710.51632351,10,0.07002675066886221,61.86448080640961
1.19,34372582.884073146,64152710.51632351,10,0.08002700067512603,73.65093827678996
1.19,34372582.884073146,64152710.51632351,10,0.09002725068138984,85.84919069511415
1.19,34372582.884073146,64152710.51632351,10,0.10002750068765365,97.79991300529447
1.19,34372582.884073146,64152710.51632351,10,0.11002775069391735,106.31750754175846
1.19,34372582.884073146,64152710.51632351,10,0.12002800070018116,101.88931553024284
1.19,34372582.884073146,64152710.51632351,10,0.13002825070644497,66.2362687936256
1.19,34372582.884073146,64152710.51632351,10,0.14002850071270878,45.00869943297035
1.19,34372582.884073146,64152710.51632351,10,0.1500287507189726,41.28846365557656
1.19,34372582.884073146,64152710.51632351,10,0.1600290007252364,40.609039623617335
1.19,34372582.884073146,64152710.51632351,10,0.17002925073150021,36.36470514010076
1.19,34372582.884073146,64152710.51632351,10,0.18002950073776403,38.52183125789325
1.19,34372582.884073146,64152710.51632351,10,0.19002975074402784,36.052135856095504
1.19,34372582.884073146,64152710.51632351,20,2.5000625015647593e-05,0.9746548420788274
1.19,34372582.884073146,64152710.51632351,20,0.010025250631279348,13.259987124461704
1.19,34372582.884073146,64152710.51632351,20,0.02002550063754316,19.9578012068147
1.19,34372582.884073146,64152710.51632351,20,0.03002575064380697,28.266721361034193
1.19,34372582.884073146,64152710.51632351,20,0.04002600065007078,37.047014930458275
1.19,34372582.884073146,64152710.51632351,20,0.05002625065633459,48.63897799835606
1.19,34372582.884073146,64152710.51632351,20,0.0600265006625984,61.414207413268116
1.19,34372582.884073146,64152710.51632351,20,0.07002675066886221,74.81320842526426
1.19,34372582.884073146,64152710.51632351,20,0.08002700067512603,87.06241828540982
1.19,34372582.884073146,64152710.51632351,20,0.09002725068138984,99.79231167564552
1.19,34372582.884073146,64152710.51632351,20,0.10002750068765365,118.6934116192463
1.19,34372582.884073146,64152710.51632351,20,0.11002775069391735,134.67960140276625
1.19,34372582.884073146,64152710.51632351,20,0.12002800070018116,143.3134925581678
1.19,34372582.884073146,64152710.51632351,20,0.13002825070644497,134.92078514234154
1.19,34372582.884073146,64152710.51632351,20,0.14002850071270878,86.3698500258363
1.19,34372582.884073146,64152710.51632351,20,0.1500287507189726,64.91766751526227
1.19,34372582.884073146,64152710.51632351,20,0.1600290007252364,51.97465888644292
1.19,34372582.884073146,64152710.51632351,20,0.17002925073150021,51.68172636057729
1.19,34372582.884073146,64152710.51632351,20,0.18002950073776403,55.39805538797027
1.19,34372582.884073146,64152710.51632351,20,0.19002975074402784,57.62432452542605
1.19,34372582.884073146,64152710.51632351,40,2.5000625015647593e-05,2.820153817446947
1.19,34372582.884073146,64152710.51632351,40,0.010025250631279348,21.188337431897246
1.19,34372582.884073146,64152710.51632351,40,0.02002550063754316,31.761475866623865
1.19,34372582.884073146,64152710.51632351,40,0.03002575064380697,37.18047580583419
1.19,34372582.884073146,64152710.51632351,40,0.04002600065007078,47.915337700236336
1.19,34372582.884073146,64152710.51632351,40,0.05002625065633459,63.71310338456312
1.19,34372582.884073146,64152710.51632351,40,0.0600265006625984,79.54285768141972
1.19,34372582.884073146,64152710.51632351,40,0.07002675066886221,91.48380313506811
1.19,34372582.884073146,64152710.51632351,40,0.08002700067512603,104.82358889028164
1.19,34372582.884073146,64152710.51632351,40,0.09002725068138984,122.85356984724442
1.19,34372582.884073146,64152710.51632351,40,0.10002750068765365,144.1202500553188
1.19,34372582.884073146,64152710.51632351,40,0.11002775069391735,161.2874432408641
1.19,34372582.884073146,64152710.51632351,40,0.12002800070018116,178.04029815884786
1.19,34372582.884073146,64152710.51632351,40,0.13002825070644497,190.34694160930326
1.19,34372582.884073146,64152710.51632351,40,0.14002850071270878,207.74082663608488
1.19,34372582.884073146,64152710.51632351,40,0.1500287507189726,165.7355131598001
1.19,34372582.884073146,64152710.51632351,40,0.1600290007252364,122.59278609546185
1.19,34372582.884073146,64152710.51632351,40,0.17002925073150021,99.6709077789945
1.19,34372582.884073146,64152710.51632351,40,0.18002950073776403,91.10846090400487
1.19,34372582.884073146,64152710.51632351,40,0.19002975074402784,75.89607906210782
1.19,34372582.884073146,64152710.51632351,60,2.5000625015647593e-05,-0.2484792845387906
1.19,34372582.884073146,64152710.51632351,60,0.010025250631279348,18.591981994617537
1.19,34372582.884073146,64152710.51632351,60,0.02002550063754316,35.930886669962256
1.19,34372582.884073146,64152710.51632351,60,0.03002575064380697,47.62170627562998
1.19,34372582.884073146,64152710.51632351,60,0.04002600065007078,46.13245082581538
1.19,34372582.884073146,64152710.51632351,60,0.05002625065633459,60.60219515320288
1.19,34372582.884073146,64152710.51632351,60,0.0600265006625984,78.87284761377194
1.19,34372582.884073146,64152710.51632351,60,0.07002675066886221,99.64061298033744
1.19,34372582.884073146,64152710.51632351,60,0.08002700067512603,118.01797422831577
1.19,34372582.884073146,64152710.51632351,60,0.09002725068138984,137.91045076112493
1.19,34372582.884073146,64152710.51632351,60,0.10002750068765365,154.62630783579385
1.19,34372582.884073146,64152710.51632351,60,0.11002775069391735,163.93895083103195
1.19,34372582.884073146,64152710.51632351,60,0.12002800070018116,182.36257446876084
1.19,34372582.884073146,64152710.51632351,60,0.13002825070644497,201.29580685845096
1.19,34372582.884073146,64152710.51632351,60,0.14002850071270878,223.57733976263356
1.19,34372582.884073146,64152710.51632351,60,0.1500287507189726,247.926125514067
1.19,34372582.884073146,64152710.51632351,60,0.1600290007252364,242.3894045386867
1.19,34372582.884073146,64152710.51632351,60,0.17002925073150021,163.2247501595475
1.19,34372582.884073146,64152710.51632351,60,0.18002950073776403,79.18177431410994
1.19,34372582.884073146,64152710.51632351,60,0.19002975074402784,59.690731484008445
1.19,34372582.884073146,64152710.51632351,80,2.5000625015647593e-05,-0.23649147009788454
1.19,34372582.884073146,64152710.51632351,80,0.010025250631279348,22.243885435419887
1.19,34372582.884073146,64152710.51632351,80,0.02002550063754316,45.727456932593405
1.19,34372582.884073146,64152710.51632351,80,0.03002575064380697,57.717614187319725
1.19,34372582.884073146,64152710.51632351,80,0.04002600065007078,55.37770118876082
1.19,34372582.884073146,64152710.51632351,80,0.05002625065633459,63.222928825320004
1.19,34372582.884073146,64152710.51632351,80,0.0600265006625984,83.90395427870473
1.19,34372582.884073146,64152710.51632351,80,0.07002675066886221,110.95712400525012
1.19,34372582.884073146,64152710.51632351,80,0.08002700067512603,133.29641688846112
1.19,34372582.884073146,64152710.51632351,80,0.09002725068138984,136.26531725700613
1.19,34372582.884073146,64152710.51632351,80,0.10002750068765365,157.80376897486627
1.19,34372582.884073146,64152710.51632351,80,0.11002775069391735,183.23465210122615
1.19,34372582.884073146,64152710.51632351,80,0.12002800070018116,203.49355261811857
1.19,34372582.884073146,64152710.51632351,80,0.13002825070644497,221.15094639270174
1.19,34372582.884073146,64152710.51632351,80,0.14002850071270878,242.4403864428714
1.19,34372582.884073146,64152710.51632351,80,0.1500287507189726,255.85148261788083
1.19,34372582.884073146,64152710.51632351,80,0.1600290007252364,277.127521143027
1.19,34372582.884073146,64152710.51632351,80,0.17002925073150021,243.92003002516907
1.19,34372582.884073146,64152710.51632351,80,0.18002950073776403,126.04440115465763
1.19,34372582.884073146,64152710.51632351,80,0.19002975074402784,112.63682833805414
0.86,17472168.546410304,43641604.15154376,10,2.5000625015647593e-05,1.5860489525738972
0.86,17472168.546410304,43641604.15154376,10,0.010025250631279348,9.188106676069044
0.86,17472168.546410304,43641604.15154376,10,0.02002550063754316,14.744248133357576
0.86,17472168.546410304,43641604.15154376,10,0.03002575064380697,21.749157638585224
0.86,17472168.546410304,43641604.15154376,10,0.04002600065007078,30.29199570711772
0.86,17472168.546410304,43641604.15154376,10,0.05002625065633459,41.03606512157853
0.86,17472168.546410304,43641604.15154376,10,0.0600265006625984,49.97990845198926
0.86,17472168.546410304,43641604.15154376,10,0.07002675066886221,61.07424364190066
0.86,17472168.546410304,43641604.15154376,10,0.08002700067512603,71.96543403681538
0.86,17472168.546410304,43641604.15154376,10,0.09002725068138984,69.44567266077405
0.86,17472168.546410304,43641604.15154376,10,0.10002750068765365,47.065023405425706
0.86,17472168.546410304,43641604.15154376,10,0.11002775069391735,35.92329450286517
0.86,17472168.546410304,43641604.15154376,10,0.12002800070018116,29.462588205144964
0.86,17472168.546410304,43641604.15154376,10,0.13002825070644497,27.388734589201583
0.86,17472168.546410304,43641604.15154376,10,0.14002850071270878,20.97957841232661
0.86,17472168.546410304,43641604.15154376,10,0.1500287507189726,20.296869671015923
0.86,17472168.546410304,43641604.15154376,10,0.1600290007252364,22.9381060207814
0.86,17472168.546410304,43641604.15154376,10,0.17002925073150021,26.721490898789003
0.86,17472168.546410304,43641604.15154376,10,0.18002950073776403,27.081178405308478
0.86,17472168.546410304,43641604.15154376,10,0.19002975074402784,31.78736303466312
0.86,17472168.546410304,43641604.15154376,20,2.5000625015647593e-05,0.9746548420788274
0.86,17472168.546410304,43641604.15154376,20,0.010025250631279348,13.25451728184203
0.86,17472168.546410304,43641604.15154376,20,0.02002550063754316,19.94244856278728
0.86,17472168.546410304,43641604.15154376,20,0.03002575064380697,28.255382610978415
0.86,17472168.546410304,43641604.15154376,20,0.04002600065007078,37.03618232291639
0.86,17472168.546410304,43641604.15154376,20,0.05002625065633459,48.602373484262216
0.86,17472168.546410304,43641604.15154376,20,0.0600265006625984,61.3909616851648
0.86,17472168.546410304,43641604.15154376,20,0.07002675066886221,74.71179348823848
0.86,17472168.546410304,43641604.15154376,20,0.08002700067512603,87.66889636198542
0.86,17472168.546410304,43641604.15154376,20,0.09002725068138984,96.01393754496813
0.86,17472168.546410304,43641604.15154376,20,0.10002750068765365,97.42046794695418
0.86,17472168.546410304,43641604.15154376,20,0.11002775069391735,71.52862505085558
0.86,17472168.546410304,43641604.15154376,20,0.12002800070018116,27.662146696533508
0.86,17472168.546410304,43641604.15154376,20,0.13002825070644497,24.95041677080071
0.86,17472168.546410304,43641604.15154376,20,0.14002850071270878,22.11178936123778
0.86,17472168.546410304,43641604.15154376,20,0.1500287507189726,21.292482815480216
0.86,17472168.546410304,43641604.15154376,20,0.1600290007252364,17.883026497099355
0.86,17472168.546410304,43641604.15154376,20,0.17002925073150021,17.37778788775216
0.86,17472168.546410304,43641604.15154376,20,0.18002950073776403,22.75874327049989
0.86,17472168.546410304,43641604.15154376,20,0.19002975074402784,25.17889320252827
0.86,17472168.546410304,43641604.15154376,40,2.5000625015647593e-05,2.820153817446947
0.86,17472168.546410304,43641604.15154376,40,0.010025250631279348,21.1905694592193
0.86,17472168.546410304,43641604.15154376,40,0.02002550063754316,31.762198668522224
0.86,17472168.546410304,43641604.15154376,40,0.03002575064380697,37.169044227636036
0.86,17472168.546410304,43641604.15154376,40,0.04002600065007078,47.88685370527291
0.86,17472168.546410304,43641604.15154376,40,0.05002625065633459,63.65159513818847
0.86,17472168.546410304,43641604.15154376,40,0.0600265006625984,79.43129163050392
0.86,17472168.546410304,43641604.15154376,40,0.07002675066886221,91.36997766076854
0.86,17472168.546410304,43641604.15154376,40,0.08002700067512603,104.96086093633502
0.86,17472168.546410304,43641604.15154376,40,0.09002725068138984,121.48948628856456
0.86,17472168.546410304,43641604.15154376,40,0.10002750068765365,139.53646232053944
0.86,17472168.546410304,43641604.15154376,40,0.11002775069391735,152.65151800216614
0.86,17472168.546410304,43641604.15154376,40,0.12002800070018116,129.56058981112452
0.86,17472168.546410304,43641604.15154376,40,0.13002825070644497,87.17653798378502
0.86,17472168.546410304,43641604.15154376,40,0.14002850071270878,67.40522660222217
0.86,17472168.546410304,43641604.15154376,40,0.1500287507189726,75.56440250775478
0.86,17472168.546410304,43641604.15154376,40,0.1600290007252364,66.86348146312585
0.86,17472168.546410304,43641604.15154376,40,0.17002925073150021,72.03796141380525
0.86,17472168.546410304,43641604.15154376,40,0.18002950073776403,80.14558292361208
0.86,17472168.546410304,43641604.15154376,40,0.19002975074402784,79.46918387235752
0.86,17472168.546410304,43641604.15154376,60,2.5000625015647593e-05,-0.2484792845387906
0.86,17472168.546410304,43641604.15154376,60,0.010025250631279348,18.59084318895224
0.86,17472168.546410304,43641604.15154376,60,0.02002550063754316,35.9206438141622
0.86,17472168.546410304,43641604.15154376,60,0.03002575064380697,47.612117702661735
0.86,17472168.546410304,43641604.15154376,60,0.04002600065007078,46.1177890111905
0.86,17472168.546410304,43641604.15154376,60,0.05002625065633459,61.14915624664953
0.86,17472168.546410304,43641604.15154376,60,0.0600265006625984,79.31341207267269
0.86,17472168.546410304,43641604.15154376,60,0.07002675066886221,100.02421362004992
0.86,17472168.546410304,43641604.15154376,60,0.08002700067512603,118.47761534343643
0.86,17472168.546410304,43641604.15154376,60,0.09002725068138984,131.99180031358543
0.86,17472168.546410304,43641604.15154376,60,0.10002750068765365,149.82975619673238
0.86,17472168.546410304,43641604.15154376,60,0.11002775069391735,164.8773049059515
0.86,17472168.546410304,43641604.15154376,60,0.12002800070018116,179.44363893285293
0.86,17472168.546410304,43641604.15154376,60,0.13002825070644497,194.40126726032238
0.86,17472168.546410304,43641604.15154376,60,0.14002850071270878,163.61751213329177
0.86,17472168.546410304,43641604.15154376,60,0.1500287507189726,118.2078670570164
0.86,17472168.546410304,43641604.15154376,60,0.1600290007252364,88.72716955091607
0.86,17472168.546410304,43641604.15154376,60,0.17002925073150021,90.89414671604767
0.86,17472168.546410304,43641604.15154376,60,0.18002950073776403,88.42722035703406
0.86,17472168.546410304,43641604.15154376,60,0.19002975074402784,94.1041874290753
0.86,17472168.546410304,43641604.15154376,80,2.5000625015647593e-05,-0.23649147009788454
0.86,17472168.546410304,43641604.15154376,80,0.010025250631279348,22.238480443740993
0.86,17472168.546410304,43641604.15154376,80,0.02002550063754316,45.70112665492092
0.86,17472168.546410304,43641604.15154376,80,0.03002575064380697,57.30497926350862
0.86,17472168.546410304,43641604.15154376,80,0.04002600065007078,55.050603264846536
0.86,17472168.546410304,43641604.15154376,80,0.05002625065633459,63.25599669346267
0.86,17472168.546410304,43641604.15154376,80,0.0600265006625984,83.93673351705259
0.86,17472168.546410304,43641604.15154376,80,0.07002675066886221,110.85265216396073
0.86,17472168.546410304,43641604.15154376,80,0.08002700067512603,132.95506057833876
0.86,17472168.546410304,43641604.15154376,80,0.09002725068138984,136.53740769250228
0.86,17472168.546410304,43641604.15154376,80,0.10002750068765365,157.82097345175723
0.86,17472168.546410304,43641604.15154376,80,0.11002775069391735,180.05282578781365
0.86,17472168.546410304,43641604.15154376,80,0.12002800070018116,199.33598363782514
0.86,17472168.546410304,43641604.15154376,80,0.13002825070644497,215.99480231883538
0.86,17472168.546410304,43641604.15154376,80,0.14002850071270878,219.33068134488113
0.86,17472168.546410304,43641604.15154376,80,0.1500287507189726,117.58980363387913
0.86,17472168.546410304,43641604.15154376,80,0.1600290007252364,92.4553205149546
0.86,17472168.546410304,43641604.15154376,80,0.17002925073150021,106.15201579188633
0.86,17472168.546410304,43641604.15154376,80,0.18002950073776403,111.82005773341491
0.86,17472168.546410304,43641604.15154376,80,0.19002975074402784,113.03742448690608
2.93,17018564.31488128,51953899.66264706,10,2.5000625015647593e-05,1.5860489525738972
2.93,17018564.31488128,51953899.66264706,10,0.010025250631279348,9.185003594322088
2.93,17018564.31488128,51953899.66264706,10,0.02002550063754316,14.756356736942728
2.93,17018564.31488128,51953899.66264706,10,0.03002575064380697,21.798483348316964
2.93,17018564.31488128,51953899.66264706,10,0.04002600065007078,30.36540894026237
2.93,17018564.31488128,51953899.66264706,10,0.05002625065633459,41.03990091999568
2.93,17018564.31488128,51953899.66264706,10,0.0600265006625984,50.552888705776795
2.93,17018564.31488128,51953899.66264706,10,0.07002675066886221,62.245525004188316
2.93,17018564.31488128,51953899.66264706,10,0.08002700067512603,72.4398478929406
2.93,17018564.31488128,51953899.66264706,10,0.09002725068138984,83.27629105565545
2.93,17018564.31488128,51953899.66264706,10,0.10002750068765365,92.70528842220786
2.93,17018564.31488128,51953899.66264706,10,0.11002775069391735,91.23310833542624
2.93,17018564.31488128,51953899.66264706,10,0.12002800070018116,59.68129533212036
2.93,17018564.31488128,51953899.66264706,10,0.13002825070644497,42.95878514050485
2.93,17018564.31488128,51953899.66264706,10,0.14002850071270878,33.394226520503764
2.93,17018564.31488128,51953899.66264706,10,0.1500287507189726,34.05713707550384
2.93,17018564.31488128,51953899.66264706,10,0.1600290007252364,38.94151512562939
2.93,17018564.31488128,51953899.66264706,10,0.17002925073150021,46.51512077164359
2.93,17018564.31488128,51953899.66264706,10,0.18002950073776403,53.57415658754743
2.93,17018564.31488128,51953899.66264706,10,0.19002975074402784,54.931644630489345
2.93,17018564.31488128,51953899.66264706,20,2.5000625015647593e-05,0.9746548420788274
2.93,17018564.31488128,51953899.66264706,20,0.010025250631279348,13.25453364038302
2.93,17018564.31488128,51953899.66264706,20,0.02002550063754316,19.96633678480982
2.93,17018564.31488128,51953899.66264706,20,0.03002575064380697,28.268708759937553
2.93,17018564.31488128,51953899.66264706,20,0.04002600065007078,37.10036860225037
2.93,17018564.31488128,51953899.66264706,20,0.05002625065633459,48.70481920539436
2.93,17018564.31488128,51953899.66264706,20,0.0600265006625984,61.45643490748905
2.93,17018564.31488128,51953899.66264706,20,0.07002675066886221,74.88159102191989
2.93,17018564.31488128,51953899.66264706,20,0.08002700067512603,87.85534744066176
2.93,17018564.31488128,51953899.66264706,20,0.09002725068138984,100.41292715972882
2.93,17018564.31488128,51953899.66264706,20,0.10002750068765365,118.15879226354248
2.93,17018564.31488128,51953899.66264706,20,0.11002775069391735,134.48000374363718
2.93,17018564.31488128,51953899.66264706,20,0.12002800070018116,145.44821783138292
2.93,17018564.31488128,51953899.66264706,20,0.13002825070644497,146.40761806487927
2.93,17018564.31488128,51953899.66264706,20,0.14002850071270878,113.46243884594863
2.93,17018564.31488128,51953899.66264706,20,0.1500287507189726,60.408882006245584
2.93,17018564.31488128,51953899.66264706,20,0.1600290007252364,37.26418827667661
2.93,17018564.31488128,51953899.66264706,20,0.17002925073150021,35.83749439333265
2.93,17018564.31488128,51953899.66264706,20,0.18002950073776403,37.93472930504079
2.93,17018564.31488128,51953899.66264706,20,0.19002975074402784,37.384940271002336
2.93,17018564.31488128,51953899.66264706,40,2.5000625015647593e-05,2.820153817446947
2.93,17018564.31488128,51953899.66264706,40,0.010025250631279348,21.18865466759853
2.93,17018564.31488128,51953899.66264706,40,0.02002550063754316,31.760138871054455
2.93,17018564.31488128,51953899.66264706,40,0.03002575064380697,37.18147063903695
2.93,17018564.31488128,51953899.66264706,40,0.04002600065007078,47.942787936729445
2.93,17018564.31488128,51953899.66264706,40,0.05002625065633459,63.75238932149611
2.93,17018564.31488128,51953899.66264706,40,0.0600265006625984,79.66254652642124
2.93,17018564.31488128,51953899.66264706,40,0.07002675066886221,91.51845311944294
2.93,17018564.31488128,51953899.66264706,40,0.08002700067512603,105.14378440959219
2.93,17018564.31488128,51953899.66264706,40,0.09002725068138984,123.20228131192235
2.93,17018564.31488128,51953899.66264706,40,0.10002750068765365,143.97616447093412
2.93,17018564.31488128,51953899.66264706,40,0.11002775069391735,161.8388189094157
2.93,17018564.31488128,51953899.66264706,40,0.12002800070018116,179.42836946443646
2.93,17018564.31488128,51953899.66264706,40,0.13002825070644497,190.96411500840395
2.93,17018564.31488128,51953899.66264706,40,0.14002850071270878,208.41377995322338
2.93,17018564.31488128,51953899.66264706,40,0.1500287507189726,223.2489096769686
2.93,17018564.31488128,51953899.66264706,40,0.1600290007252364,228.76104811130614
2.93,17018564.31488128,51953899.66264706,40,0.17002925073150021,155.9510467168202
2.93,17018564.31488128,51953899.66264706,40,0.18002950073776403,72.24135091708176
2.93,17018564.31488128,51953899.66264706,40,0.19002975074402784,54.65961536291852
2.93,17018564.31488128,51953899.66264706,60,2.5000625015647593e-05,-0.2484792845387906
2.93,17018564.31488128,51953899.66264706,60,0.010025250631279348,18.59263190508564
2.93,17018564.31488128,51953899.66264706,60,0.02002550063754316,35.93032604389967
2.93,17018564.31488128,51953899.66264706,60,0.03002575064380697,47.62492542259621
2.93,17018564.31488128,51953899.66264706,60,0.04002600065007078,46.24535192008391
2.93,17018564.31488128,51953899.66264706,60,0.05002625065633459,60.5540738898814
2.93,17018564.31488128,51953899.66264706,60,0.0600265006625984,78.96554136658841
2.93,17018564.31488128,51953899.66264706,60,0.07002675066886221,99.58515545643458
2.93,17018564.31488128,51953899.66264706,60,0.08002700067512603,118.33849001050883
2.93,17018564.31488128,51953899.66264706,60,0.09002725068138984,137.02227374941847
2.93,17018564.31488128,51953899.66264706,60,0.10002750068765365,154.23671472555793
2.93,17018564.31488128,51953899.66264706,60,0.11002775069391735,168.42624335531144
2.93,17018564.31488128,51953899.66264706,60,0.12002800070018116,185.10784571172726
2.93,17018564.31488128,51953899.66264706,60,0.13002825070644497,203.96760348949513
2.93,17018564.31488128,51953899.66264706,60,0.14002850071270878,227.03376311381436
2.93,17018564.31488128,51953899.66264706,60,0.1500287507189726,253.33778294766915
2.93,17018564.31488128,51953899.66264706,60,0.1600290007252364,264.5021446067802
2.93,17018564.31488128,51953899.66264706,60,0.17002925073150021,277.9756571256068
2.93,17018564.31488128,51953899.66264706,60,0.18002950073776403,293.09626278653144
2.93,17018564.31488128,51953899.66264706,60,0.19002975074402784,258.67194183063236
2.93,17018564.31488128,51953899.66264706,80,2.5000625015647593e-05,-0.23649147009788454
2.93,17018564.31488128,51953899.66264706,80,0.010025250631279348,22.240818599727945
2.93,17018564.31488128,51953899.66264706,80,0.02002550063754316,45.70686961115834
2.93,17018564.31488128,51953899.66264706,80,0.03002575064380697,57.31641433955309
2.93,17018564.31488128,51953899.66264706,80,0.04002600065007078,55.1026298604944
2.93,17018564.31488128,51953899.66264706,80,0.05002625065633459,63.22046011522728
2.93,17018564.31488128,51953899.66264706,80,0.0600265006625984,83.9394731512771
2.93,17018564.31488128,51953899.66264706,80,0.07002675066886221,110.96520534630343
2.93,17018564.31488128,51953899.66264706,80,0.08002700067512603,133.19784444557305
2.93,17018564.31488128,51953899.66264706,80,0.09002725068138984,135.9711200448868
2.93,17018564.31488128,51953899.66264706,80,0.10002750068765365,158.29309106302574
2.93,17018564.31488128,51953899.66264706,80,0.11002775069391735,184.5298343495019
2.93,17018564.31488128,51953899.66264706,80,0.12002800070018116,203.42572193688463
2.93,17018564.31488128,51953899.66264706,80,0.13002825070644497,221.88385250536018
2.93,17018564.31488128,51953899.66264706,80,0.14002850071270878,243.03434195531153
2.93,17018564.31488128,51953899.66264706,80,0.1500287507189726,258.7508349713488
2.93,17018564.31488128,51953899.66264706,80,0.1600290007252364,286.39870424577236
2.93,17018564.31488128,51953899.66264706,80,0.17002925073150021,302.03913192161457
2.93,17018564.31488128,51953899.66264706,80,0.18002950073776403,318.0847220083929
2.93,17018564.31488128,51953899.66264706,80,0.19002975074402784,220.48852366900695
2.9,23425360.929650903,69904812.41416515,10,2.5000625015647593e-05,1.5860489525738972
2.9,23425360.929650903,69904812.41416515,10,0.010025250631279348,9.187356291186273
2.9,23425360.929650903,69904812.41416515,10,0.02002550063754316,14.757101343837139
2.9,23425360.929650903,69904812.41416515,10,0.03002575064380697,21.788335758293286
2.9,23425360.929650903,69904812.41416515,10,0.04002600065007078,30.356462291126988
2.9,23425360.929650903,69904812.41416515,10,0.05002625065633459,40.75896152010902
2.9,23425360.929650903,69904812.41416515,10,0.0600265006625984,50.47693921973758
2.9,23425360.929650903,69904812.41416515,10,0.07002675066886221,62.33844685323199
2.9,23425360.929650903,69904812.41416515,10,0.08002700067512603,71.95175415719359
2.9,23425360.929650903,69904812.41416515,10,0.09002725068138984,84.84475472101542
2.9,23425360.929650903,69904812.41416515,10,0.10002750068765365,98.13420222145714
2.9,23425360.929650903,69904812.41416515,10,0.11002775069391735,108.50094074538977
2.9,23425360.929650903,69904812.41416515,10,0.12002800070018116,110.21471527914704
2.9,23425360.929650903,69904812.41416515,10,0.13002825070644497,86.05728918170074
2.9,23425360.929650903,69904812.41416515,10,0.14002850071270878,57.73940639014258
2.9,23425360.929650903,69904812.41416515,10,0.1500287507189726,43.520874111581904
2.9,23425360.929650903,69904812.41416515,10,0.1600290007252364,41.03457680892253
2.9,23425360.929650903,69904812.41416515,10,0.17002925073150021,42.26142199098912
2.9,23425360.929650903,69904812.41416515,10,0.18002950073776403,40.045269665007545
2.9,23425360.929650903,69904812.41416515,10,0.19002975074402784,42.229745598444325
2.9,23425360.929650903,69904812.41416515,20,2.5000625015647593e-05,0.9746548420788274
2.9,23425360.929650903,69904812.41416515,20,0.010025250631279348,13.253455010864489
2.9,23425360.929650903,69904812.41416515,20,0.02002550063754316,19.96065428451577
2.9,23425360.929650903,69904812.41416515,20,0.03002575064380697,28.265301658987866
2.9,23425360.929650903,69904812.41416515,20,0.04002600065007078,37.103054011098294
2.9,23425360.929650903,69904812.41416515,20,0.05002625065633459,48.71636667010908
2.9,23425360.929650903,69904812.41416515,20,0.0600265006625984,61.468409720062006
2.9,23425360.929650903,69904812.41416515,20,0.07002675066886221,74.88718172629812
2.9,23425360.929650903,69904812.41416515,20,0.08002700067512603,87.25993183831662
2.9,23425360.929650903,69904812.41416515,20,0.09002725068138984,99.82815105139179
2.9,23425360.929650903,69904812.41416515,20,0.10002750068765365,118.01394948476019
2.9,23425360.929650903,69904812.41416515,20,0.11002775069391735,136.1633063751434
2.9,23425360.929650903,69904812.41416515,20,0.12002800070018116,147.08225646388735
2.9,23425360.929650903,69904812.41416515,20,0.13002825070644497,159.5579147202396
2.9,23425360.929650903,69904812.41416515,20,0.14002850071270878,163.9608609521726
2.9,23425360.929650903,69904812.41416515,20,0.1500287507189726,82.44408750680819
2.9,23425360.929650903,69904812.41416515,20,0.1600290007252364,49.897717038870915
2.9,23425360.929650903,69904812.41416515,20,0.17002925073150021,46.854121817566075
2.9,23425360.929650903,69904812.41416515,20,0.18002950073776403,42.23864871505296
2.9,23425360.929650903,69904812.41416515,20,0.19002975074402784,35.63842856407134
2.9,23425360.929650903,69904812.41416515,40,2.5000625015647593e-05,2.820153817446947
2.9,23425360.929650903,69904812.41416515,40,0.010025250631279348,21.18778180104124
2.9,23425360.929650903,69904812.41416515,40,0.02002550063754316,31.76418094301833
2.9,23425360.929650903,69904812.41416515,40,0.03002575064380697,37.1927758184804
2.9,23425360.929650903,69904812.41416515,40,0.04002600065007078,47.9409345725527
2.9,23425360.929650903,69904812.41416515,40,0.05002625065633459,63.757266072509125
2.9,23425360.929650903,69904812.41416515,40,0.0600265006625984,79.66003518066685
2.9,23425360.929650903,69904812.41416515,40,0.07002675066886221,91.51649712552475
2.9,23425360.929650903,69904812.41416515,40,0.08002700067512603,105.15114087603068
2.9,23425360.929650903,69904812.41416515,40,0.09002725068138984,123.18213974998159
2.9,23425360.929650903,69904812.41416515,40,0.10002750068765365,143.82712270717198
2.9,23425360.929650903,69904812.41416515,40,0.11002775069391735,161.7336980173012
2.9,23425360.929650903,69904812.41416515,40,0.12002800070018116,177.85129854244235
2.9,23425360.929650903,69904812.41416515,40,0.13002825070644497,194.39336560062725
2.9,23425360.929650903,69904812.41416515,40,0.14002850071270878,214.31608786082035
2.9,23425360.929650903,69904812.41416515,40,0.1500287507189726,226.50056337485884
2.9,23425360.929650903,69904812.41416515,40,0.1600290007252364,244.23172964056815
2.9,23425360.929650903,69904812.41416515,40,0.17002925073150021,267.91763131794346
2.9,23425360.929650903,69904812.41416515,40,0.18002950073776403,185.63575236513728
2.9,23425360.929650903,69904812.41416515,40,0.19002975074402784,96.15377259324377
2.9,23425360.929650903,69904812.41416515,60,2.5000625015647593e-05,-0.2484792845387906
2.9,23425360.929650903,69904812.41416515,60,0.010025250631279348,18.593593236388816
2.9,23425360.929650903,69904812.41416515,60,0.02002550063754316,35.93135070080915
2.9,23425360.929650903,69904812.41416515,60,0.03002575064380697,47.62924501170987
2.9,23425360.929650903,69904812.41416515,60,0.04002600065007078,46.238271024494026
2.9,23425360.929650903,69904812.41416515,60,0.05002625065633459,60.550355321907105
2.9,23425360.929650903,69904812.41416515,60,0.0600265006625984,78.84633126823971
2.9,23425360.929650903,69904812.41416515,60,0.07002675066886221,99.54235220628884
2.9,23425360.929650903,69904812.41416515,60,0.08002700067512603,118.18787251780913
2.9,23425360.929650903,69904812.41416515,60,0.09002725068138984,138.06295691670311
2.9,23425360.929650903,69904812.41416515,60,0.10002750068765365,153.43141527502476
2.9,23425360.929650903,69904812.41416515,60,0.11002775069391735,168.33769550579353
2.9,23425360.929650903,69904812.41416515,60,0.12002800070018116,186.4236910550782
2.9,23425360.929650903,69904812.41416515,60,0.13002825070644497,204.12657898135328
2.9,23425360.929650903,69904812.41416515,60,0.14002850071270878,225.05802408421314
2.9,23425360.929650903,69904812.41416515,60,0.1500287507189726,252.08648854485654
2.9,23425360.929650903,69904812.41416515,60,0.1600290007252364,269.22651609188915
2.9,23425360.929650903,69904812.41416515,60,0.17002925073150021,278.2082589705683
2.9,23425360.929650903,69904812.41416515,60,0.18002950073776403,291.83895775619504
2.9,23425360.929650903,69904812.41416515,60,0.19002975074402784,228.31560714343465
2.9,23425360.929650903,69904812.41416515,80,2.5000625015647593e-05,-0.23649147009788454
2.9,23425360.929650903,69904812.41416515,80,0.010025250631279348,22.249731726331024
2.9,23425360.929650903,69904812.41416515,80,0.02002550063754316,45.725170670115766
2.9,23425360.929650903,69904812.41416515,80,0.03002575064380697,57.764920571445046
2.9,23425360.929650903,69904812.41416515,80,0.04002600065007078,55.35283458896601
2.9,23425360.929650903,69904812.41416515,80,0.05002625065633459,63.239641953149345
2.9,23425360.929650903,69904812.41416515,80,0.0600265006625984,83.92551312555013
2.9,23425360.929650903,69904812.41416515,80,0.07002675066886221,110.94987414745185
2.9,23425360.929650903,69904812.41416515,80,0.08002700067512603,133.33578423367658
2.9,23425360.929650903,69904812.41416515,80,0.09002725068138984,136.37435416193807
2.9,23425360.929650903,69904812.41416515,80,0.10002750068765365,158.19590076110882
2.9,23425360.929650903,69904812.41416515,80,0.11002775069391735,184.0297851607359
2.9,23425360.929650903,69904812.41416515,80,0.12002800070018116,203.8168114480425
2.9,23425360.929650903,69904812.41416515,80,0.13002825070644497,222.60606446652423
2.9,23425360.929650903,69904812.41416515,80,0.14002850071270878,244.26456282125133
2.9,23425360.929650903,69904812.41416515,80,0.1500287507189726,259.36548157066017
2.9,23425360.929650903,69904812.41416515,80,0.1600290007252364,285.7108046852425
2.9,23425360.929650903,69904812.41416515,80,0.17002925073150021,303.14948202640005
2.9,23425360.929650903,69904812.41416515,80,0.18002950073776403,326.1069193370747
2.9,23425360.929650903,69904812.41416515,80,0.19002975074402784,310.9555573478348
1.19,22450946.306753345,47533877.62783885,10,2.5000625015647593e-05,1.5860489525738972
1.19,22450946.306753345,47533877.62783885,10,0.010025250631279348,9.186871917239644
1.19,22450946.306753345,47533877.62783885,10,0.02002550063754316,14.75574397478193
1.19,22450946.306753345,47533877.62783885,10,0.03002575064380697,21.74900723948846
1.19,22450946.306753345,47533877.62783885,10,0.04002600065007078,30.347910830271655
1.19,22450946.306753345,47533877.62783885,10,0.05002625065633459,40.729997646993716
1.19,22450946.306753345,47533877.62783885,10,0.0600265006625984,50.52708844768239
1.19,22450946.306753345,47533877.62783885,10,0.07002675066886221,61.3513141264125
1.19,22450946.306753345,47533877.62783885,10,0.08002700067512603,71.6266329958641
1.19,22450946.306753345,47533877.62783885,10,0.09002725068138984,83.43086300542275
1.19,22450946.306753345,47533877.62783885,10,0.10002750068765365,86.79849966565865
1.19,22450946.306753345,47533877.62783885,10,0.11002775069391735,79.57532671959758
1.19,22450946.306753345,47533877.62783885,10,0.12002800070018116,43.958933869111746
1.19,22450946.306753345,47533877.62783885,10,0.13002825070644497,33.62230907995245
1.19,22450946.306753345,47533877.62783885,10,0.14002850071270878,26.635103704145795
1.19,22450946.306753345,47533877.62783885,10,0.1500287507189726,25.800215247276725
1.19,22450946.306753345,47533877.62783885,10,0.1600290007252364,28.446409555393263
1.19,22450946.306753345,47533877.62783885,10,0.17002925073150021,22.708821249487066
1.19,22450946.306753345,47533877.62783885,10,0.18002950073776403,26.038435708311745
1.19,22450946.306753345,47533877.62783885,10,0.19002975074402784,32.28137381323063
1.19,22450946.306753345,47533877.62783885,20,2.5000625015647593e-05,0.9746548420788274
1.19,22450946.306753345,47533877.62783885,20,0.010025250631279348,13.259987124461704
1.19,22450946.306753345,47533877.62783885,20,0.02002550063754316,19.9578012068147
1.19,22450946.306753345,47533877.62783885,20,0.03002575064380697,28.266721361034193
1.19,22450946.306753345,47533877.62783885,20,0.04002600065007078,37.047014930458275
1.19,22450946.306753345,47533877.62783885,20,0.05002625065633459,48.63897799835606
1.19,22450946.306753345,47533877.62783885,20,0.0600265006625984,61.414207413268116
1.19,22450946.306753345,47533877.62783885,20,0.07002675066886221,74.81320842526426
1.19,22450946.306753345,47533877.62783885,20,0.08002700067512603,87.37901822505023
1.19,22450946.306753345,47533877.62783885,20,0.09002725068138984,99.10408356646292
1.19,22450946.306753345,47533877.62783885,20,0.10002750068765365,115.99330421525013
1.19,22450946.306753345,47533877.62783885,20,0.11002775069391735,116.53610144445774
1.19,22450946.306753345,47533877.62783885,20,0.12002800070018116,74.34992470848586
1.19,22450946.306753345,47533877.62783885,20,0.13002825070644497,31.181888377637303
1.19,22450946.306753345,47533877.62783885,20,0.14002850071270878,33.01771940475658
1.19,22450946.306753345,47533877.62783885,20,0.1500287507189726,35.257655523894876
1.19,22450946.306753345,47533877.62783885,20,0.1600290007252364,33.842447505414405
1.19,22450946.306753345,47533877.62783885,20,0.17002925073150021,32.11410271595715
1.19,22450946.306753345,47533877.62783885,20,0.18002950073776403,36.89369694455491
1.19,22450946.306753345,47533877.62783885,20,0.19002975074402784,35.83108280482428
1.19,22450946.306753345,47533877.62783885,40,2.5000625015647593e-05,2.820153817446947
1.19,22450946.306753345,47533877.62783885,40,0.010025250631279348,21.188337431897246
1.19,22450946.306753345,47533877.62783885,40,0.02002550063754316,31.761475866623865
1.19,22450946.306753345,47533877.62783885,40,0.03002575064380697,37.18047580583419
1.19,22450946.306753345,47533877.62783885,40,0.04002600065007078,47.915337700236336
1.19,22450946.306753345,47533877.62783885,40,0.05002625065633459,63.71310338456312
1.19,22450946.306753345,47533877.62783885,40,0.0600265006625984,79.54285768141972
1.19,22450946.306753345,47533877.62783885,40,0.07002675066886221,91.48380313506811
1.19,22450946.306753345,47533877.62783885,40,0.08002700067512603,104.82358889028164
1.19,22450946.306753345,47533877.62783885,40,0.09002725068138984,121.89944842303831
1.19,22450946.306753345,47533877.62783885,40,0.10002750068765365,144.74359582602733
1.19,22450946.306753345,47533877.62783885,40,0.11002775069391735,159.9528368451163
1.19,22450946.306753345,47533877.62783885,40,0.12002800070018116,170.93419263140726
1.19,22450946.306753345,47533877.62783885,40,0.13002825070644497,155.91188517182425
1.19,22450946.306753345,47533877.62783885,40,0.14002850071270878,73.37712159081103
1.19,22450946.306753345,47533877.62783885,40,0.1500287507189726,61.33011923939389
1.19,22450946.306753345,47533877.62783885,40,0.1600290007252364,71.54958210894891
1.19,22450946.306753345,47533877.62783885,40,0.17002925073150021,83.43244157996384
1.19,22450946.306753345,47533877.62783885,40,0.18002950073776403,65.0608653035029
1.19,22450946.306753345,47533877.62783885,40,0.19002975074402784,71.94755612265875
1.19,22450946.306753345,47533877.62783885,60,2.5000625015647593e-05,-0.2484792845387906
1.19,22450946.306753345,47533877.62783885,60,0.010025250631279348,18.591981994617537
1.19,22450946.306753345,47533877.62783885,60,0.02002550063754316,35.930886669962256
1.19,22450946.306753345,47533877.62783885,60,0.03002575064380697,47.62170627562998
1.19,22450946.306753345,47533877.62783885,60,0.04002600065007078,46.13245082581538
1.19,22450946.306753345,47533877.62783885,60,0.05002625065633459,60.60219515320288
1.19,22450946.306753345,47533877.62783885,60,0.0600265006625984,78.87284761377194
1.19,22450946.306753345,47533877.62783885,60,0.07002675066886221,100.02831152841561
1.19,22450946.306753345,47533877.62783885,60,0.08002700067512603,118.07121965843102
1.19,22450946.306753345,47533877.62783885,60,0.09002725068138984,136.44734817473565
1.19,22450946.306753345,47533877.62783885,60,0.10002750068765365,150.66272412892627
1.19,22450946.306753345,47533877.62783885,60,0.11002775069391735,163.69672294393223
1.19,22450946.306753345,47533877.62783885,60,0.12002800070018116,181.19052087390202
1.19,22450946.306753345,47533877.62783885,60,0.13002825070644497,200.81747250203784
1.19,22450946.306753345,47533877.62783885,60,0.14002850071270878,221.70337422340972
1.19,22450946.306753345,47533877.62783885,60,0.1500287507189726,227.4183406397866
1.19,22450946.306753345,47533877.62783885,60,0.1600290007252364,142.33989488570103
1.19,22450946.306753345,47533877.62783885,60,0.17002925073150021,92.19812857420499
1.19,22450946.306753345,47533877.62783885,60,0.18002950073776403,92.31861756415171
1.19,22450946.306753345,47533877.62783885,60,0.19002975074402784,90.29407908626777
1.19,22450946.306753345,47533877.62783885,80,2.5000625015647593e-05,-0.23649147009788454
1.19,22450946.306753345,47533877.62783885,80,0.010025250631279348,22.243885435419887
1.19,22450946.306753345,47533877.62783885,80,0.02002550063754316,45.701715510530875
1.19,22450946.306753345,47533877.62783885,80,0.03002575064380697,57.50333885567197
1.19,22450946.306753345,47533877.62783885,80,0.04002600065007078,55.08141885627997
1.19,22450946.306753345,47533877.62783885,80,0.05002625065633459,63.21747323067751
1.19,22450946.306753345,47533877.62783885,80,0.0600265006625984,83.94654379157441
1.19,22450946.306753345,47533877.62783885,80,0.07002675066886221,110.92846157516878
1.19,22450946.306753345,47533877.62783885,80,0.08002700067512603,134.01834913963825
1.19,22450946.306753345,47533877.62783885,80,0.09002725068138984,138.30384359272
1.19,22450946.306753345,47533877.62783885,80,0.10002750068765365,158.6477001937283
1.19,22450946.306753345,47533877.62783885,80,0.11002775069391735,182.30446260182921
1.19,22450946.306753345,47533877.62783885,80,0.12002800070018116,204.82971022158742
1.19,22450946.306753345,47533877.62783885,80,0.13002825070644497,221.59973783906656
1.19,22450946.306753345,47533877.62783885,80,0.14002850071270878,240.74623953180748
1.19,22450946.306753345,47533877.62783885,80,0.1500287507189726,242.59540180093123
1.19,22450946.306753345,47533877.62783885,80,0.1600290007252364,198.89129800767122
1.19,22450946.306753345,47533877.62783885,80,0.17002925073150021,129.9695905774782
1.19,22450946.306753345,47533877.62783885,80,0.18002950073776403,113.37546965443536
1.19,22450946.306753345,47533877.62783885,80,0.19002975074402784,109.47114322051709
0.26,23978097.152922492,19334078.90277583,10,2.5000625015647593e-05,1.5860489525738972
0.26,23978097.152922492,19334078.90277583,10,0.010025250631279348,9.175872402287249
0.26,23978097.152922492,19334078.90277583,10,0.02002550063754316,14.730063052777126
0.26,23978097.152922492,19334078.90277583,10,0.03002575064380697,21.684860205186563
0.26,23978097.152922492,19334078.90277583,10,0.04002600065007078,29.93306879160572
0.26,23978097.152922492,19334078.90277583,10,0.05002625065633459,37.63437300788736
0.26,23978097.152922492,19334078.90277583,10,0.0600265006625984,35.2576812355646
0.26,23978097.152922492,19334078.90277583,10,0.07002675066886221,31.160341239888183
0.26,23978097.152922492,19334078.90277583,10,0.08002700067512603,29.030992273799292
0.26,23978097.152922492,19334078.90277583,10,0.09002725068138984,29.396067641927807
0.26,23978097.152922492,19334078.90277583,10,0.10002750068765365,25.746117428727306
0.26,23978097.152922492,19334078.90277583,10,0.11002775069391735,23.16395394166524
0.26,23978097.152922492,19334078.90277583,10,0.12002800070018116,23.680411590475483
0.26,23978097.152922492,19334078.90277583,10,0.13002825070644497,24.505738203106837
0.26,23978097.152922492,19334078.90277583,10,0.14002850071270878,21.05512687153437
0.26,23978097.152922492,19334078.90277583,10,0.1500287507189726,21.0323419705106
0.26,23978097.152922492,19334078.90277583,10,0.1600290007252364,21.486191208676168
0.26,23978097.152922492,19334078.90277583,10,0.17002925073150021,19.152505456297373
0.26,23978097.152922492,19334078.90277583,10,0.18002950073776403,17.260106576442507
0.26,23978097.152922492,19334078.90277583,10,0.19002975074402784,18.601217771133303
0.26,23978097.152922492,19334078.90277583,20,2.5000625015647593e-05,0.9746548420788274
0.26,23978097.152922492,19334078.90277583,20,0.010025250631279348,13.236131087235846
0.26,23978097.152922492,19334078.90277583,20,0.02002550063754316,19.898086780688896
0.26,23978097.152922492,19334078.90277583,20,0.03002575064380697,29.096371369182126
0.26,23978097.152922492,19334078.90277583,20,0.04002600065007078,37.64243103841959
0.26,23978097.152922492,19334078.90277583,20,0.05002625065633459,43.18908665573218
0.26,23978097.152922492,19334078.90277583,20,0.0600265006625984,48.43005858093503
0.26,23978097.152922492,19334078.90277583,20,0.07002675066886221,45.774310216774985
0.26,23978097.152922492,19334078.90277583,20,0.08002700067512603,42.60750337961046
0.26,23978097.152922492,19334078.90277583,20,0.09002725068138984,36.41134804502564
0.26,23978097.152922492,19334078.90277583,20,0.10002750068765365,33.74762072574764
0.26,23978097.152922492,19334078.90277583,20,0.11002775069391735,27.690734321356228
0.26,23978097.152922492,19334078.90277583,20,0.12002800070018116,29.648311357294233
0.26,23978097.152922492,19334078.90277583,20,0.13002825070644497,28.183917454462797
0.26,23978097.152922492,19334078.90277583,20,0.14002850071270878,25.98943672179819
0.26,23978097.152922492,19334078.90277583,20,0.1500287507189726,31.188881256493293
0.26,23978097.152922492,19334078.90277583,20,0.1600290007252364,30.160007657471052
0.26,23978097.152922492,19334078.90277583,20,0.17002925073150021,28.289608109260723
0.26,23978097.152922492,19334078.90277583,20,0.18002950073776403,29.717282184867866
0.26,23978097.152922492,19334078.90277583,20,0.19002975074402784,31.789298688442603
0.26,23978097.152922492,19334078.90277583,40,2.5000625015647593e-05,2.820153817446947
0.26,23978097.152922492,19334078.90277583,40,0.010025250631279348,21.194804184286156
0.26,23978097.152922492,19334078.90277583,40,0.02002550063754316,31.98540217772177
0.26,23978097.152922492,19334078.90277583,40,0.03002575064380697,38.126555256889255
0.26,23978097.152922492,19334078.90277583,40,0.04002600065007078,47.096307716971175
0.26,23978097.152922492,19334078.90277583,40,0.05002625065633459,61.76170230430433
0.26,23978097.152922492,19334078.90277583,40,0.0600265006625984,70.77424304497879
0.26,23978097.152922492,19334078.90277583,40,0.07002675066886221,70.81514549206288
0.26,23978097.152922492,19334078.90277583,40,0.08002700067512603,58.898472024407965
0.26,23978097.152922492,19334078.90277583,40,0.09002725068138984,54.9624566315172
0.26,23978097.152922492,19334078.90277583,40,0.10002750068765365,43.58903973846033
0.26,23978097.152922492,19334078.90277583,40,0.11002775069391735,44.672080587281
0.26,23978097.152922492,19334078.90277583,40,0.12002800070018116,47.26118181785315
0.26,23978097.152922492,19334078.90277583,40,0.13002825070644497,37.05420844635543
0.26,23978097.152922492,19334078.90277583,40,0.14002850071270878,38.7732352023537
0.26,23978097.152922492,19334078.90277583,40,0.1500287507189726,37.9619535203606
0.26,23978097.152922492,19334078.90277583,40,0.1600290007252364,36.12947165591906
0.26,23978097.152922492,19334078.90277583,40,0.17002925073150021,35.69311901967852
0.26,23978097.152922492,19334078.90277583,40,0.18002950073776403,35.952505121059716
0.26,23978097.152922492,19334078.90277583,40,0.19002975074402784,40.42143405487418
0.26,23978097.152922492,19334078.90277583,60,2.5000625015647593e-05,-0.2484792845387906
0.26,23978097.152922492,19334078.90277583,60,0.010025250631279348,18.585111559313773
0.26,23978097.152922492,19334078.90277583,60,0.02002550063754316,34.57408211221722
0.26,23978097.152922492,19334078.90277583,60,0.03002575064380697,48.074920548986164
0.26,23978097.152922492,19334078.90277583,60,0.04002600065007078,54.8404323380986
0.26,23978097.152922492,19334078.90277583,60,0.05002625065633459,63.87061526625565
0.26,23978097.152922492,19334078.90277583,60,0.0600265006625984,66.43536194874011
0.26,23978097.152922492,19334078.90277583,60,0.07002675066886221,75.5353017513566
0.26,23978097.152922492,19334078.90277583,60,0.08002700067512603,83.57373296733662
0.26,23978097.152922492,19334078.90277583,60,0.09002725068138984,71.91468773563685
0.26,23978097.152922492,19334078.90277583,60,0.10002750068765365,53.272055605508896
0.26,23978097.152922492,19334078.90277583,60,0.11002775069391735,50.800912609880505
0.26,23978097.152922492,19334078.90277583,60,0.12002800070018116,52.66576157958794
0.26,23978097.152922492,19334078.90277583,60,0.13002825070644497,55.679000323473794
0.26,23978097.152922492,19334078.90277583,60,0.14002850071270878,57.07268285344379
0.26,23978097.152922492,19334078.90277583,60,0.1500287507189726,50.96719247004914
0.26,23978097.152922492,19334078.90277583,60,0.1600290007252364,52.21174321779475
0.26,23978097.152922492,19334078.90277583,60,0.17002925073150021,46.12015782163595
0.26,23978097.152922492,19334078.90277583,60,0.18002950073776403,50.475658277773825
0.26,23978097.152922492,19334078.90277583,60,0.19002975074402784,47.83083431246747
0.26,23978097.152922492,19334078.90277583,80,2.5000625015647593e-05,-0.23649147009788454
0.26,23978097.152922492,19334078.90277583,80,0.010025250631279348,22.233458137528107
0.26,23978097.152922492,19334078.90277583,80,0.02002550063754316,46.2318686524193
0.26,23978097.152922492,19334078.90277583,80,0.03002575064380697,58.87775443736264
0.26,23978097.152922492,19334078.90277583,80,0.04002600065007078,62.00914760240313
0.26,23978097.152922492,19334078.90277583,80,0.05002625065633459,69.42262074661535
0.26,23978097.152922492,19334078.90277583,80,0.0600265006625984,81.7538264667509
0.26,23978097.152922492,19334078.90277583,80,0.07002675066886221,83.72518455129502
0.26,23978097.152922492,19334078.90277583,80,0.08002700067512603,92.1127197408784
0.26,23978097.152922492,19334078.90277583,80,0.09002725068138984,94.53137961150217
0.26,23978097.152922492,19334078.90277583,80,0.10002750068765365,100.90894968049577
0.26,23978097.152922492,19334078.90277583,80,0.11002775069391735,72.57528145557353
0.26,23978097.152922492,19334078.90277583,80,0.12002800070018116,73.47183459976169
0.26,23978097.152922492,19334078.90277583,80,0.13002825070644497,77.89203263746822
0.26,23978097.152922492,19334078.90277583,80,0.14002850071270878,77.67329728306323
0.26,23978097.152922492,19334078.90277583,80,0.1500287507189726,68.69516332467026
0.26,23978097.152922492,19334078.90277583,80,0.1600290007252364,67.29453482587188
0.26,23978097.152922492,19334078.90277583,80,0.17002925073150021,64.18874244643774
0.26,23978097.152922492,19334078.90277583,80,0.18002950073776403,64.54379566558093
0.26,23978097.152922492,19334078.90277583,80,0.19002975074402784,60.67677462310788
2.93,35837505.156511225,68870635.04009551,10,2.5000625015647593e-05,1.5860489525738972
2.93,35837505.156511225,68870635.04009551,10,0.010025250631279348,9.185003594322088
2.93,35837505.156511225,68870635.04009551,10,0.02002550063754316,14.756356736942728
2.93,35837505.156511225,68870635.04009551,10,0.03002575064380697,21.798483348316964
2.93,35837505.156511225,68870635.04009551,10,0.04002600065007078,30.36540894026237
2.93,35837505.156511225,68870635.04009551,10,0.05002625065633459,40.75516536831828
2.93,35837505.156511225,68870635.04009551,10,0.0600265006625984,50.468551730412905
2.93,35837505.156511225,68870635.04009551,10,0.07002675066886221,62.04353263889223
2.93,35837505.156511225,68870635.04009551,10,0.08002700067512603,73.75432511889142
2.93,35837505.156511225,68870635.04009551,10,0.09002725068138984,85.87879148631659
2.93,35837505.156511225,68870635.04009551,10,0.10002750068765365,98.88765194476892
2.93,35837505.156511225,68870635.04009551,10,0.11002775069391735,109.80125419392516
2.93,35837505.156511225,68870635.04009551,10,0.12002800070018116,120.44187320783647
2.93,35837505.156511225,68870635.04009551,10,0.13002825070644497,120.72130511519023
2.93,35837505.156511225,68870635.04009551,10,0.14002850071270878,62.85553705575482
2.93,35837505.156511225,68870635.04009551,10,0.1500287507189726,39.467363315385214
2.93,35837505.156511225,68870635.04009551,10,0.1600290007252364,28.780128644679987
2.93,35837505.156511225,68870635.04009551,10,0.17002925073150021,30.18841207671459
2.93,35837505.156511225,68870635.04009551,10,0.18002950073776403,35.25324531905907
2.93,35837505.156511225,68870635.04009551,10,0.19002975074402784,31.23787423326871
2.93,35837505.156511225,68870635.04009551,20,2.5000625015647593e-05,0.9746548420788274
2.93,35837505.156511225,68870635.04009551,20,0.010025250631279348,13.25453364038302
2.93,35837505.156511225,68870635.04009551,20,0.02002550063754316,19.96633678480982
2.93,35837505.156511225,68870635.04009551,20,0.03002575064380697,28.268708759937553
2.93,35837505.156511225,68870635.04009551,20,0.04002600065007078,37.10036860225037
2.93,35837505.156511225,68870635.04009551,20,0.05002625065633459,48.70481920539436
2.93,35837505.156511225,68870635.04009551,20,0.0600265006625984,61.45643490748905
2.93,35837505.156511225,68870635.04009551,20,0.07002675066886221,74.88159102191989
2.93,35837505.156511225,68870635.04009551,20,0.08002700067512603,87.26403308233039
2.93,35837505.156511225,68870635.04009551,20,0.09002725068138984,99.8316605220903
2.93,35837505.156511225,68870635.04009551,20,0.10002750068765365,117.9565573798363
2.93,35837505.156511225,68870635.04009551,20,0.11002775069391735,135.5799114657352
2.93,35837505.156511225,68870635.04009551,20,0.12002800070018116,146.7379901049838
2.93,35837505.156511225,68870635.04009551,20,0.13002825070644497,161.8205398179298
2.93,35837505.156511225,68870635.04009551,20,0.14002850071270878,176.14886024216125
2.93,35837505.156511225,68870635.04009551,20,0.1500287507189726,157.4130446049159
2.93,35837505.156511225,68870635.04009551,20,0.1600290007252364,77.89462661044321
2.93,35837505.156511225,68870635.04009551,20,0.17002925073150021,55.32202047211347
2.93,35837505.156511225,68870635.04009551,20,0.18002950073776403,51.03247026531063
2.93,35837505.156511225,68870635.04009551,20,0.19002975074402784,50.73769681255715
2.93,35837505.156511225,68870635.04009551,40,2.5000625015647593e-05,2.820153817446947
2.93,35837505.156511225,68870635.04009551,40,0.010025250631279348,21.18865466759853
2.93,35837505.156511225,68870635.04009551,40,0.02002550063754316,31.760138871054455
2.93,35837505.156511225,68870635.04009551,40,0.03002575064380697,37.18147063903695
2.93,35837505.156511225,68870635.04009551,40,0.04002600065007078,47.942787936729445
2.93,35837505.156511225,68870635.04009551,40,0.05002625065633459,63.75238932149611
2.93,35837505.156511225,68870635.04009551,40,0.0600265006625984,79.66254652642124
2.93,35837505.156511225,68870635.04009551,40,0.07002675066886221,91.51845311944294
2.93,35837505.156511225,68870635.04009551,40,0.08002700067512603,105.14378440959219
2.93,35837505.156511225,68870635.04009551,40,0.09002725068138984,123.17557491476724
2.93,35837505.156511225,68870635.04009551,40,0.10002750068765365,144.79913459790453
2.93,35837505.156511225,68870635.04009551,40,0.11002775069391735,162.50657202164345
2.93,35837505.156511225,68870635.04009551,40,0.12002800070018116,177.47948750434324
2.93,35837505.156511225,68870635.04009551,40,0.13002825070644497,193.83033315196496
2.93,35837505.156511225,68870635.04009551,40,0.14002850071270878,213.44065836011018
2.93,35837505.156511225,68870635.04009551,40,0.1500287507189726,228.9739237804258
2.93,35837505.156511225,68870635.04009551,40,0.1600290007252364,246.3654979917062
2.93,35837505.156511225,68870635.04009551,40,0.17002925073150021,267.9241340729402
2.93,35837505.156511225,68870635.04009551,40,0.18002950073776403,241.83917126591223
2.93,35837505.156511225,68870635.04009551,40,0.19002975074402784,133.11907006176583
2.93,35837505.156511225,68870635.04009551,60,2.5000625015647593e-05,-0.2484792845387906
2.93,35837505.156511225,68870635.04009551,60,0.010025250631279348,18.59263190508564
2.93,35837505.156511225,68870635.04009551,60,0.02002550063754316,35.93032604389967
2.93,35837505.156511225,68870635.04009551,60,0.03002575064380697,47.62492542259621
2.93,35837505.156511225,68870635.04009551,60,0.04002600065007078,46.24535192008391
2.93,35837505.156511225,68870635.04009551,60,0.05002625065633459,60.5540738898814
2.93,35837505.156511225,68870635.04009551,60,0.0600265006625984,78.84416064337424
2.93,35837505.156511225,68870635.04009551,60,0.07002675066886221,99.6368467727404
2.93,35837505.156511225,68870635.04009551,60,0.08002700067512603,118.06246917331589
2.93,35837505.156511225,68870635.04009551,60,0.09002725068138984,138.05588918186882
2.93,35837505.156511225,68870635.04009551,60,0.10002750068765365,154.6815794411777
2.93,35837505.156511225,68870635.04009551,60,0.11002775069391735,168.64012309929387
2.93,35837505.156511225,68870635.04009551,60,0.12002800070018116,185.93421918309434
2.93,35837505.156511225,68870635.04009551,60,0.13002825070644497,205.21516690608308
2.93,35837505.156511225,68870635.04009551,60,0.14002850071270878,225.46209996947587
2.93,35837505.156511225,68870635.04009551,60,0.1500287507189726,253.0216723344804
2.93,35837505.156511225,68870635.04009551,60,0.1600290007252364,266.1119532282853
2.93,35837505.156511225,68870635.04009551,60,0.17002925073150021,281.05670758762295
2.93,35837505.156511225,68870635.04009551,60,0.18002950073776403,292.6442996315742
2.93,35837505.156511225,68870635.04009551,60,0.19002975074402784,222.10124488434886
2.93,35837505.156511225,68870635.04009551,80,2.5000625015647593e-05,-0.23649147009788454
2.93,35837505.156511225,68870635.04009551,80,0.010025250631279348,22.240818599727945
2.93,35837505.156511225,68870635.04009551,80,0.02002550063754316,45.72205500151458
2.93,35837505.156511225,68870635.04009551,80,0.03002575064380697,57.73125443075132
2.93,35837505.156511225,68870635.04009551,80,0.04002600065007078,55.35602923847124
2.93,35837505.156511225,68870635.04009551,80,0.05002625065633459,63.23159421599802
2.93,35837505.156511225,68870635.04009551,80,0.0600265006625984,83.92909211242404
2.93,35837505.156511225,68870635.04009551,80,0.07002675066886221,110.95672115682584
2.93,35837505.156511225,68870635.04009551,80,0.08002700067512603,133.33292681067798
2.93,35837505.156511225,68870635.04009551,80,0.09002725068138984,136.3812568197769
2.93,35837505.156511225,68870635.04009551,80,0.10002750068765365,157.77159276141805
2.93,35837505.156511225,68870635.04009551,80,0.11002775069391735,184.0621412882384
2.93,35837505.156511225,68870635.04009551,80,0.12002800070018116,203.82788248282688
2.93,35837505.156511225,68870635.04009551,80,0.13002825070644497,221.92388453625907
2.93,35837505.156511225,68870635.04009551,80,0.14002850071270878,242.46967119912654
2.93,35837505.156511225,68870635.04009551,80,0.1500287507189726,257.28646994555544
2.93,35837505.156511225,68870635.04009551,80,0.1600290007252364,283.9057691894881
2.93,35837505.156511225,68870635.04009551,80,0.17002925073150021,304.59766091857847
2.93,35837505.156511225,68870635.04009551,80,0.18002950073776403,327.61236232404053
2.93,35837505.156511225,68870635.04009551,80,0.19002975074402784,286.8911625729089
0.39,30259487.191326838,60550292.26044807,10,2.5000625015647593e-05,1.5860489525738972
0.39,30259487.191326838,60550292.26044807,10,0.010025250631279348,9.183601019186106
0.39,30259487.191326838,60550292.26044807,10,0.02002550063754316,14.729879952226158
0.39,30259487.191326838,60550292.26044807,10,0.03002575064380697,21.707502943949383
0.39,30259487.191326838,60550292.26044807,10,0.04002600065007078,30.225438871566652
0.39,30259487.191326838,60550292.26044807,10,0.05002625065633459,40.61113939138606
0.39,30259487.191326838,60550292.26044807,10,0.0600265006625984,50.15833256194769
0.39,30259487.191326838,60550292.26044807,10,0.07002675066886221,61.51934583331671
0.39,30259487.191326838,60550292.26044807,10,0.08002700067512603,72.74486329120762
0.39,30259487.191326838,60550292.26044807,10,0.09002725068138984,81.40620164706733
0.39,30259487.191326838,60550292.26044807,10,0.10002750068765365,86.86857792912915
0.39,30259487.191326838,60550292.26044807,10,0.11002775069391735,41.38001909479061
0.39,30259487.191326838,60550292.26044807,10,0.12002800070018116,32.88946726035369
0.39,30259487.191326838,60550292.26044807,10,0.13002825070644497,31.762453668257304
0.39,30259487.191326838,60550292.26044807,10,0.14002850071270878,31.527647996534018
0.39,30259487.191326838,60550292.26044807,10,0.1500287507189726,29.17092151732436
0.39,30259487.191326838,60550292.26044807,10,0.1600290007252364,34.1964121332976
0.39,30259487.191326838,60550292.26044807,10,0.17002925073150021,41.03812994919805
0.39,30259487.191326838,60550292.26044807,10,0.18002950073776403,43.91862506326968
0.39,30259487.191326838,60550292.26044807,10,0.19002975074402784,40.715951559477794
0.39,30259487.191326838,60550292.26044807,20,2.5000625015647593e-05,0.9746548420788274
0.39,30259487.191326838,60550292.26044807,20,0.010025250631279348,13.240616968848311
0.39,30259487.191326838,60550292.26044807,20,0.02002550063754316,19.933149085560093
0.39,30259487.191326838,60550292.26044807,20,0.03002575064380697,28.22538553340561
0.39,30259487.191326838,60550292.26044807,20,0.04002600065007078,36.96450556668299
0.39,30259487.191326838,60550292.26044807,20,0.05002625065633459,48.43468863020861
0.39,30259487.191326838,60550292.26044807,20,0.0600265006625984,61.199265947697015
0.39,30259487.191326838,60550292.26044807,20,0.07002675066886221,74.5081556061075
0.39,30259487.191326838,60550292.26044807,20,0.08002700067512603,87.11960727140712
0.39,30259487.191326838,60550292.26044807,20,0.09002725068138984,99.78214252653089
0.39,30259487.191326838,60550292.26044807,20,0.10002750068765365,104.83988099322961
0.39,30259487.191326838,60550292.26044807,20,0.11002775069391735,72.72813533871152
0.39,30259487.191326838,60550292.26044807,20,0.12002800070018116,44.0551421164097
0.39,30259487.191326838,60550292.26044807,20,0.13002825070644497,43.58696547885541
0.39,30259487.191326838,60550292.26044807,20,0.14002850071270878,43.23879503305049
0.39,30259487.191326838,60550292.26044807,20,0.1500287507189726,40.33568713121831
0.39,30259487.191326838,60550292.26044807,20,0.1600290007252364,41.07585604129451
0.39,30259487.191326838,60550292.26044807,20,0.17002925073150021,46.931117527827055
0.39,30259487.191326838,60550292.26044807,20,0.18002950073776403,48.41876546151607
0.39,30259487.191326838,60550292.26044807,20,0.19002975074402784,49.736434295555114
0.39,30259487.191326838,60550292.26044807,40,2.5000625015647593e-05,2.820153817446947
0.39,30259487.191326838,60550292.26044807,40,0.010025250631279348,21.187824057597823
0.39,30259487.191326838,60550292.26044807,40,0.02002550063754316,31.7617552574071
0.39,30259487.191326838,60550292.26044807,40,0.03002575064380697,37.15091984504816
0.39,30259487.191326838,60550292.26044807,40,0.04002600065007078,47.831435989811794
0.39,30259487.191326838,60550292.26044807,40,0.05002625065633459,63.54165718373534
0.39,30259487.191326838,60550292.26044807,40,0.0600265006625984,79.21665647870556
0.39,30259487.191326838,60550292.26044807,40,0.07002675066886221,91.18939820037164
0.39,30259487.191326838,60550292.26044807,40,0.08002700067512603,103.11581679066035
0.39,30259487.191326838,60550292.26044807,40,0.09002725068138984,122.98883276427681
0.39,30259487.191326838,60550292.26044807,40,0.10002750068765365,138.5753898588397
0.39,30259487.191326838,60550292.26044807,40,0.11002775069391735,114.65647726449924
0.39,30259487.191326838,60550292.26044807,40,0.12002800070018116,72.08690378898288
0.39,30259487.191326838,60550292.26044807,40,0.13002825070644497,52.97298220648156
0.39,30259487.191326838,60550292.26044807,40,0.14002850071270878,56.63462582151747
0.39,30259487.191326838,60550292.26044807,40,0.1500287507189726,67.9116115328803
0.39,30259487.191326838,60550292.26044807,40,0.1600290007252364,70.4889773408051
0.39,30259487.191326838,60550292.26044807,40,0.17002925073150021,65.09888180119215
0.39,30259487.191326838,60550292.26044807,40,0.18002950073776403,72.05669596600244
0.39,30259487.191326838,60550292.26044807,40,0.19002975074402784,80.56947776774338
0.39,30259487.191326838,60550292.26044807,60,2.5000625015647593e-05,-0.2484792845387906
0.39,30259487.191326838,60550292.26044807,60,0.010025250631279348,18.586924810615987
0.39,30259487.191326838,60550292.26044807,60,0.02002550063754316,35.91491595113918
0.39,30259487.191326838,60550292.26044807,60,0.03002575064380697,47.6079901555513
0.39,30259487.191326838,60550292.26044807,60,0.04002600065007078,46.05364444344912
0.39,30259487.191326838,60550292.26044807,60,0.05002625065633459,60.57178579365824
0.39,30259487.191326838,60550292.26044807,60,0.0600265006625984,78.79987048069758
0.39,30259487.191326838,60550292.26044807,60,0.07002675066886221,99.43017571626577
0.39,30259487.191326838,60550292.26044807,60,0.08002700067512603,117.39507293485772
0.39,30259487.191326838,60550292.26044807,60,0.09002725068138984,132.9900439997047
0.39,30259487.191326838,60550292.26044807,60,0.10002750068765365,152.89560514576687
0.39,30259487.191326838,60550292.26044807,60,0.11002775069391735,143.89090571130836
0.39,30259487.191326838,60550292.26044807,60,0.12002800070018116,145.24136147990924
0.39,30259487.191326838,60550292.26044807,60,0.13002825070644497,98.34154789195844
0.39,30259487.191326838,60550292.26044807,60,0.14002850071270878,89.74335352065971
0.39,30259487.191326838,60550292.26044807,60,0.1500287507189726,82.93148010942367
0.39,30259487.191326838,60550292.26044807,60,0.1600290007252364,98.30173022724759
0.39,30259487.191326838,60550292.26044807,60,0.17002925073150021,94.52630881342786
0.39,30259487.191326838,60550292.26044807,60,0.18002950073776403,90.05029655284902
0.39,30259487.191326838,60550292.26044807,60,0.19002975074402784,94.60734357870054
0.39,30259487.191326838,60550292.26044807,80,2.5000625015647593e-05,-0.23649147009788454
0.39,30259487.191326838,60550292.26044807,80,0.010025250631279348,22.233750966426104
0.39,30259487.191326838,60550292.26044807,80,0.02002550063754316,45.722440388808785
0.39,30259487.191326838,60550292.26044807,80,0.03002575064380697,57.74630188767147
0.39,30259487.191326838,60550292.26044807,80,0.04002600065007078,55.335326266882895
0.39,30259487.191326838,60550292.26044807,80,0.05002625065633459,62.968626547482074
0.39,30259487.191326838,60550292.26044807,80,0.0600265006625984,83.8641250099928
0.39,30259487.191326838,60550292.26044807,80,0.07002675066886221,111.3485254645302
0.39,30259487.191326838,60550292.26044807,80,0.08002700067512603,132.74982594898393
0.39,30259487.191326838,60550292.26044807,80,0.09002725068138984,139.09917123825215
0.39,30259487.191326838,60550292.26044807,80,0.10002750068765365,157.47159730072232
0.39,30259487.191326838,60550292.26044807,80,0.11002775069391735,171.24801243630057
0.39,30259487.191326838,60550292.26044807,80,0.12002800070018116,186.11610097898833
0.39,30259487.191326838,60550292.26044807,80,0.13002825070644497,190.0904202572249
0.39,30259487.191326838,60550292.26044807,80,0.14002850071270878,135.21930543351527
0.39,30259487.191326838,60550292.26044807,80,0.1500287507189726,103.94458851922468
0.39,30259487.191326838,60550292.26044807,80,0.1600290007252364,93.95654662904232
0.39,30259487.191326838,60550292.26044807,80,0.17002925073150021,89.63867888056753
0.39,30259487.191326838,60550292.26044807,80,0.18002950073776403,88.96909987734321
0.39,30259487.191326838,60550292.26044807,80,0.19002975074402784,63.50180696663192
1.92,14450210.623832911,28500198.921348765,10,2.5000625015647593e-05,1.5860489525738972
1.92,14450210.623832911,28500198.921348765,10,0.010025250631279348,9.188330766558133
1.92,14450210.623832911,28500198.921348765,10,0.02002550063754316,14.754695151024215
1.92,14450210.623832911,28500198.921348765,10,0.03002575064380697,21.752555803573284
1.92,14450210.623832911,28500198.921348765,10,0.04002600065007078,30.55858923883386
1.92,14450210.623832911,28500198.921348765,10,0.05002625065633459,40.35161767738995
1.92,14450210.623832911,28500198.921348765,10,0.0600265006625984,50.6776916693425
1.92,14450210.623832911,28500198.921348765,10,0.07002675066886221,61.10294066952731
1.92,14450210.623832911,28500198.921348765,10,0.08002700067512603,69.42639535165529
1.92,14450210.623832911,28500198.921348765,10,0.09002725068138984,74.22691273822183
1.92,14450210.623832911,28500198.921348765,10,0.10002750068765365,59.95610498507264
1.92,14450210.623832911,28500198.921348765,10,0.11002775069391735,34.3816454417607
1.92,14450210.623832911,28500198.921348765,10,0.12002800070018116,24.697828743584797
1.92,14450210.623832911,28500198.921348765,10,0.13002825070644497,27.695190544251762
1.92,14450210.623832911,28500198.921348765,10,0.14002850071270878,25.740205845838545
1.92,14450210.623832911,28500198.921348765,10,0.1500287507189726,22.457469238748317
1.92,14450210.623832911,28500198.921348765,10,0.1600290007252364,23.167599807656213
1.92,14450210.623832911,28500198.921348765,10,0.17002925073150021,22.343661028905586
1.92,14450210.623832911,28500198.921348765,10,0.18002950073776403,24.85447504222437
1.92,14450210.623832911,28500198.921348765,10,0.19002975074402784,27.225987486064188
1.92,14450210.623832911,28500198.921348765,20,2.5000625015647593e-05,0.9746548420788274
1.92,14450210.623832911,28500198.921348765,20,0.010025250631279348,13.252479868152719
1.92,14450210.623832911,28500198.921348765,20,0.02002550063754316,19.966701169119283
1.92,14450210.623832911,28500198.921348765,20,0.03002575064380697,28.268207788679003
1.92,14450210.623832911,28500198.921348765,20,0.04002600065007078,37.10073039279677
1.92,14450210.623832911,28500198.921348765,20,0.05002625065633459,48.69077850064224
1.92,14450210.623832911,28500198.921348765,20,0.0600265006625984,61.36201370495418
1.92,14450210.623832911,28500198.921348765,20,0.07002675066886221,74.59252861380487
1.92,14450210.623832911,28500198.921348765,20,0.08002700067512603,87.83924189708613
1.92,14450210.623832911,28500198.921348765,20,0.09002725068138984,95.87567312862338
1.92,14450210.623832911,28500198.921348765,20,0.10002750068765365,104.95666454155008
1.92,14450210.623832911,28500198.921348765,20,0.11002775069391735,86.67587752724339
1.92,14450210.623832911,28500198.921348765,20,0.12002800070018116,52.176087988989934
1.92,14450210.623832911,28500198.921348765,20,0.13002825070644497,46.42316470486856
1.92,14450210.623832911,28500198.921348765,20,0.14002850071270878,40.73148117621771
1.92,14450210.623832911,28500198.921348765,20,0.1500287507189726,43.37354187013479
1.92,14450210.623832911,28500198.921348765,20,0.1600290007252364,39.4635650104399
1.92,14450210.623832911,28500198.921348765,20,0.17002925073150021,34.560996786741256
1.92,14450210.623832911,28500198.921348765,20,0.18002950073776403,27.376982709653266
1.92,14450210.623832911,28500198.921348765,20,0.19002975074402784,34.87050118713176
1.92,14450210.623832911,28500198.921348765,40,2.5000625015647593e-05,2.820153817446947
1.92,14450210.623832911,28500198.921348765,40,0.010025250631279348,21.187830645464377
1.92,14450210.623832911,28500198.921348765,40,0.02002550063754316,32.22601776859194
1.92,14450210.623832911,28500198.921348765,40,0.03002575064380697,37.169990212519195
1.92,14450210.623832911,28500198.921348765,40,0.04002600065007078,47.901122894711655
1.92,14450210.623832911,28500198.921348765,40,0.05002625065633459,63.75474975116113
1.92,14450210.623832911,28500198.921348765,40,0.0600265006625984,79.6472765139493
1.92,14450210.623832911,28500198.921348765,40,0.07002675066886221,93.5066971143656
1.92,14450210.623832911,28500198.921348765,40,0.08002700067512603,107.50781715613562
1.92,14450210.623832911,28500198.921348765,40,0.09002725068138984,124.28919355567601
1.92,14450210.623832911,28500198.921348765,40,0.10002750068765365,142.40790775216234
1.92,14450210.623832911,28500198.921348765,40,0.11002775069391735,157.26989201050762
1.92,14450210.623832911,28500198.921348765,40,0.12002800070018116,167.1344586623881
1.92,14450210.623832911,28500198.921348765,40,0.13002825070644497,157.87314733148605
1.92,14450210.623832911,28500198.921348765,40,0.14002850071270878,100.98905325660056
1.92,14450210.623832911,28500198.921348765,40,0.1500287507189726,80.40924738855699
1.92,14450210.623832911,28500198.921348765,40,0.1600290007252364,76.19292918725405
1.92,14450210.623832911,28500198.921348765,40,0.17002925073150021,73.14123163488111
1.92,14450210.623832911,28500198.921348765,40,0.18002950073776403,82.72823957050163
1.92,14450210.623832911,28500198.921348765,40,0.19002975074402784,82.52512951518572
1.92,14450210.623832911,28500198.921348765,60,2.5000625015647593e-05,-0.2484792845387906
1.92,14450210.623832911,28500198.921348765,60,0.010025250631279348,18.59269770581594
1.92,14450210.623832911,28500198.921348765,60,0.02002550063754316,35.93048903576145
1.92,14450210.623832911,28500198.921348765,60,0.03002575064380697,47.4406064833657
1.92,14450210.623832911,28500198.921348765,60,0.04002600065007078,46.49881980177246
1.92,14450210.623832911,28500198.921348765,60,0.05002625065633459,61.34774583188775
1.92,14450210.623832911,28500198.921348765,60,0.0600265006625984,79.03843710421187
1.92,14450210.623832911,28500198.921348765,60,0.07002675066886221,101.61192461162115
1.92,14450210.623832911,28500198.921348765,60,0.08002700067512603,118.85274998592105
1.92,14450210.623832911,28500198.921348765,60,0.09002725068138984,133.65529920209642
1.92,14450210.623832911,28500198.921348765,60,0.10002750068765365,148.14531786718962
1.92,14450210.623832911,28500198.921348765,60,0.11002775069391735,162.36388676191527
1.92,14450210.623832911,28500198.921348765,60,0.12002800070018116,180.23180721118678
1.92,14450210.623832911,28500198.921348765,60,0.13002825070644497,200.22771378256135
1.92,14450210.623832911,28500198.921348765,60,0.14002850071270878,221.53402344965053
1.92,14450210.623832911,28500198.921348765,60,0.1500287507189726,236.4272252911882
1.92,14450210.623832911,28500198.921348765,60,0.1600290007252364,153.8364320845923
1.92,14450210.623832911,28500198.921348765,60,0.17002925073150021,101.56217595163562
1.92,14450210.623832911,28500198.921348765,60,0.18002950073776403,109.87637475508073
1.92,14450210.623832911,28500198.921348765,60,0.19002975074402784,99.76139473920598
1.92,14450210.623832911,28500198.921348765,80,2.5000625015647593e-05,-0.23649147009788454
1.92,14450210.623832911,28500198.921348765,80,0.010025250631279348,22.244277185052542
1.92,14450210.623832911,28500198.921348765,80,0.02002550063754316,45.74334459298669
1.92,14450210.623832911,28500198.921348765,80,0.03002575064380697,57.275346364976464
1.92,14450210.623832911,28500198.921348765,80,0.04002600065007078,55.056955591098486
1.92,14450210.623832911,28500198.921348765,80,0.05002625065633459,63.285905469528885
1.92,14450210.623832911,28500198.921348765,80,0.0600265006625984,83.9392600836747
1.92,14450210.623832911,28500198.921348765,80,0.07002675066886221,112.60876152309623
1.92,14450210.623832911,28500198.921348765,80,0.08002700067512603,133.73430217806433
1.92,14450210.623832911,28500198.921348765,80,0.09002725068138984,138.3595260987246
1.92,14450210.623832911,28500198.921348765,80,0.10002750068765365,159.26423247333133
1.92,14450210.623832911,28500198.921348765,80,0.11002775069391735,183.4810049671874
1.92,14450210.623832911,28500198.921348765,80,0.12002800070018116,201.59743019324517
1.92,14450210.623832911,28500198.921348765,80,0.13002825070644497,219.8382673396529
1.92,14450210.623832911,28500198.921348765,80,0.14002850071270878,237.84507581783188
1.92,14450210.623832911,28500198.921348765,80,0.1500287507189726,254.19050755593835
1.92,14450210.623832911,28500198.921348765,80,0.1600290007252364,277.9720387304255
1.92,14450210.623832911,28500198.921348765,80,0.17002925073150021,288.85627770390033
1.92,14450210.623832911,28500198.921348765,80,0.18002950073776403,188.01727936289004
1.92,14450210.623832911,28500198.921348765,80,0.19002975074402784,109.82113301655085
1.44,286655.41170505015,29509281.093698423,10,2.5000625015647593e-05,1.5860489525738972
1.44,286655.41170505015,29509281.093698423,10,0.010025250631279348,9.231011225004114
1.44,286655.41170505015,29509281.093698423,10,0.02002550063754316,14.558083589266166
1.44,286655.41170505015,29509281.093698423,10,0.03002575064380697,21.278064984715186
1.44,286655.41170505015,29509281.093698423,10,0.04002600065007078,30.495231259988874
1.44,286655.41170505015,29509281.093698423,10,0.05002625065633459,41.144918166782816
1.44,286655.41170505015,29509281.093698423,10,0.0600265006625984,48.19740038416637
1.44,286655.41170505015,29509281.093698423,10,0.07002675066886221,54.18983393558066
1.44,286655.41170505015,29509281.093698423,10,0.08002700067512603,58.338271945891215
1.44,286655.41170505015,29509281.093698423,10,0.09002725068138984,51.95732995835985
1.44,286655.41170505015,29509281.093698423,10,0.10002750068765365,42.110323490060715
1.44,286655.41170505015,29509281.093698423,10,0.11002775069391735,31.275231207891135
1.44,286655.41170505015,29509281.093698423,10,0.12002800070018116,23.405416418433155
1.44,286655.41170505015,29509281.093698423,10,0.13002825070644497,22.049466321655938
1.44,286655.41170505015,29509281.093698423,10,0.14002850071270878,23.206829149106092
1.44,286655.41170505015,29509281.093698423,10,0.1500287507189726,24.91582562226656
1.44,286655.41170505015,29509281.093698423,10,0.1600290007252364,20.905913841395492
1.44,286655.41170505015,29509281.093698423,10,0.17002925073150021,19.510279749047083
1.44,286655.41170505015,29509281.093698423,10,0.18002950073776403,18.024851437652387
1.44,286655.41170505015,29509281.093698423,10,0.19002975074402784,19.14075719138967
1.44,286655.41170505015,29509281.093698423,20,2.5000625015647593e-05,0.9746548420788274
1.44,286655.41170505015,29509281.093698423,20,0.010025250631279348,13.292719418550119
1.44,286655.41170505015,29509281.093698423,20,0.02002550063754316,19.823593763422302
1.44,286655.41170505015,29509281.093698423,20,0.03002575064380697,28.126093306347446
1.44,286655.41170505015,29509281.093698423,20,0.04002600065007078,36.87778553336557
1.44,286655.41170505015,29509281.093698423,20,0.05002625065633459,47.94955243601026
1.44,286655.41170505015,29509281.093698423,20,0.0600265006625984,60.90479493403162
1.44,286655.41170505015,29509281.093698423,20,0.07002675066886221,73.7010127739692
1.44,286655.41170505015,29509281.093698423,20,0.08002700067512603,83.3898649643441
1.44,286655.41170505015,29509281.093698423,20,0.09002725068138984,88.42147321416422
1.44,286655.41170505015,29509281.093698423,20,0.10002750068765365,75.04184034982839
1.44,286655.41170505015,29509281.093698423,20,0.11002775069391735,51.79875800806573
1.44,286655.41170505015,29509281.093698423,20,0.12002800070018116,37.56248913232355
1.44,286655.41170505015,29509281.093698423,20,0.13002825070644497,25.916692332384862
1.44,286655.41170505015,29509281.093698423,20,0.14002850071270878,29.00531999890968
1.44,286655.41170505015,29509281.093698423,20,0.1500287507189726,26.597275209813162
1.44,286655.41170505015,29509281.093698423,20,0.1600290007252364,29.890108704348616
1.44,286655.41170505015,29509281.093698423,20,0.17002925073150021,28.06900072684618
1.44,286655.41170505015,29509281.093698423,20,0.18002950073776403,22.903387148257853
1.44,286655.41170505015,29509281.093698423,20,0.19002975074402784,20.135901201516642
1.44,286655.41170505015,29509281.093698423,40,2.5000625015647593e-05,2.820153817446947
1.44,286655.41170505015,29509281.093698423,40,0.010025250631279348,21.24464415965028
1.44,286655.41170505015,29509281.093698423,40,0.02002550063754316,32.41078555639133
1.44,286655.41170505015,29509281.093698423,40,0.03002575064380697,37.16006792108393
1.44,286655.41170505015,29509281.093698423,40,0.04002600065007078,48.05272491428137
1.44,286655.41170505015,29509281.093698423,40,0.05002625065633459,63.394942840902594
1.44,286655.41170505015,29509281.093698423,40,0.0600265006625984,79.59815163107723
1.44,286655.41170505015,29509281.093698423,40,0.07002675066886221,92.07543371339379
1.44,286655.41170505015,29509281.093698423,40,0.08002700067512603,105.63500159985456
1.44,286655.41170505015,29509281.093698423,40,0.09002725068138984,124.15257409849822
1.44,286655.41170505015,29509281.093698423,40,0.10002750068765365,140.51097432646318
1.44,286655.41170505015,29509281.093698423,40,0.11002775069391735,152.29782174635744
1.44,286655.41170505015,29509281.093698423,40,0.12002800070018116,156.57626955143533
1.44,286655.41170505015,29509281.093698423,40,0.13002825070644497,141.96773933310666
1.44,286655.41170505015,29509281.093698423,40,0.14002850071270878,85.89805590634087
1.44,286655.41170505015,29509281.093698423,40,0.1500287507189726,62.95237337943897
1.44,286655.41170505015,29509281.093698423,40,0.1600290007252364,49.00165906763336
1.44,286655.41170505015,29509281.093698423,40,0.17002925073150021,54.118349143755225
1.44,286655.41170505015,29509281.093698423,40,0.18002950073776403,64.09303105114446
1.44,286655.41170505015,29509281.093698423,40,0.19002975074402784,64.33684240445515
1.44,286655.41170505015,29509281.093698423,60,2.5000625015647593e-05,-0.2484792845387906
1.44,286655.41170505015,29509281.093698423,60,0.010025250631279348,18.60609448129073
1.44,286655.41170505015,29509281.093698423,60,0.02002550063754316,35.84394965494369
1.44,286655.41170505015,29509281.093698423,60,0.03002575064380697,47.289764666209905
1.44,286655.41170505015,29509281.093698423,60,0.04002600065007078,46.90175834295909
1.44,286655.41170505015,29509281.093698423,60,0.05002625065633459,61.65856521678941
1.44,286655.41170505015,29509281.093698423,60,0.0600265006625984,79.02485891326553
1.44,286655.41170505015,29509281.093698423,60,0.07002675066886221,100.02676950911518
1.44,286655.41170505015,29509281.093698423,60,0.08002700067512603,119.29646181190765
1.44,286655.41170505015,29509281.093698423,60,0.09002725068138984,131.77924725526742
1.44,286655.41170505015,29509281.093698423,60,0.10002750068765365,148.35405839502698
1.44,286655.41170505015,29509281.093698423,60,0.11002775069391735,165.9332321969566
1.44,286655.41170505015,29509281.093698423,60,0.12002800070018116,180.47548764433066
1.44,286655.41170505015,29509281.093698423,60,0.13002825070644497,199.5931884250188
1.44,286655.41170505015,29509281.093698423,60,0.14002850071270878,215.3840576777333
1.44,286655.41170505015,29509281.093698423,60,0.1500287507189726,180.4090267264408
1.44,286655.41170505015,29509281.093698423,60,0.1600290007252364,139.81052912779262
1.44,286655.41170505015,29509281.093698423,60,0.17002925073150021,71.68343575979661
1.44,286655.41170505015,29509281.093698423,60,0.18002950073776403,54.479503164755556
1.44,286655.41170505015,29509281.093698423,60,0.19002975074402784,56.30434236161986
1.44,286655.41170505015,29509281.093698423,80,2.5000625015647593e-05,-0.23649147009788454
1.44,286655.41170505015,29509281.093698423,80,0.010025250631279348,22.227838001321405
1.44,286655.41170505015,29509281.093698423,80,0.02002550063754316,45.7849479941484
1.44,286655.41170505015,29509281.093698423,80,0.03002575064380697,57.463488513233486
1.44,286655.41170505015,29509281.093698423,80,0.04002600065007078,55.22061388584584
1.44,286655.41170505015,29509281.093698423,80,0.05002625065633459,62.995779978805956
1.44,286655.41170505015,29509281.093698423,80,0.0600265006625984,83.72627450794205
1.44,286655.41170505015,29509281.093698423,80,0.07002675066886221,111.16852434835931
1.44,286655.41170505015,29509281.093698423,80,0.08002700067512603,133.33804587911135
1.44,286655.41170505015,29509281.093698423,80,0.09002725068138984,136.61273004105826
1.44,286655.41170505015,29509281.093698423,80,0.10002750068765365,160.2416926019652
1.44,286655.41170505015,29509281.093698423,80,0.11002775069391735,180.241040964853
1.44,286655.41170505015,29509281.093698423,80,0.12002800070018116,199.29686171206416
1.44,286655.41170505015,29509281.093698423,80,0.13002825070644497,217.9121517390796
1.44,286655.41170505015,29509281.093698423,80,0.14002850071270878,231.7814614360557
1.44,286655.41170505015,29509281.093698423,80,0.1500287507189726,230.35538853235084
1.44,286655.41170505015,29509281.093698423,80,0.1600290007252364,219.77794641432922
1.44,286655.41170505015,29509281.093698423,80,0.17002925073150021,125.57869258020604
1.44,286655.41170505015,29509281.093698423,80,0.18002950073776403,94.02985676947132
1.44,286655.41170505015,29509281.093698423,80,0.19002975074402784,99.53775657021919
1.3,18727454.87639295,25151962.97484013,10,2.5000625015647593e-05,1.5860489525738972
1.3,18727454.87639295,25151962.97484013,10,0.010025250631279348,9.188814655164727
1.3,18727454.87639295,25151962.97484013,10,0.02002550063754316,14.762036633225199
1.3,18727454.87639295,25151962.97484013,10,0.03002575064380697,21.755457053331142
1.3,18727454.87639295,25151962.97484013,10,0.04002600065007078,30.3467097325293
1.3,18727454.87639295,25151962.97484013,10,0.05002625065633459,40.847193855996494
1.3,18727454.87639295,25151962.97484013,10,0.0600265006625984,48.80990850509982
1.3,18727454.87639295,25151962.97484013,10,0.07002675066886221,60.61457749390914
1.3,18727454.87639295,25151962.97484013,10,0.08002700067512603,66.31875674077507
1.3,18727454.87639295,25151962.97484013,10,0.09002725068138984,65.74203126185603
1.3,18727454.87639295,25151962.97484013,10,0.10002750068765365,52.20535257482647
1.3,18727454.87639295,25151962.97484013,10,0.11002775069391735,29.28773617800302
1.3,18727454.87639295,25151962.97484013,10,0.12002800070018116,29.669441359067612
1.3,18727454.87639295,25151962.97484013,10,0.13002825070644497,32.40283686595845
1.3,18727454.87639295,25151962.97484013,10,0.14002850071270878,27.917279290045247
1.3,18727454.87639295,25151962.97484013,10,0.1500287507189726,28.587424776619166
1.3,18727454.87639295,25151962.97484013,10,0.1600290007252364,31.505822439778395
1.3,18727454.87639295,25151962.97484013,10,0.17002925073150021,31.759490189256624
1.3,18727454.87639295,25151962.97484013,10,0.18002950073776403,28.838434837070228
1.3,18727454.87639295,25151962.97484013,10,0.19002975074402784,26.520737372384563
1.3,18727454.87639295,25151962.97484013,20,2.5000625015647593e-05,0.9746548420788274
1.3,18727454.87639295,25151962.97484013,20,0.010025250631279348,13.258617633310918
1.3,18727454.87639295,25151962.97484013,20,0.02002550063754316,19.96332950721503
1.3,18727454.87639295,25151962.97484013,20,0.03002575064380697,28.274431826264554
1.3,18727454.87639295,25151962.97484013,20,0.04002600065007078,37.058620315361736
1.3,18727454.87639295,25151962.97484013,20,0.05002625065633459,48.64472527482027
1.3,18727454.87639295,25151962.97484013,20,0.0600265006625984,61.59762114008903
1.3,18727454.87639295,25151962.97484013,20,0.07002675066886221,73.87122250356825
1.3,18727454.87639295,25151962.97484013,20,0.08002700067512603,84.18362727612065
1.3,18727454.87639295,25151962.97484013,20,0.09002725068138984,91.22509894430492
1.3,18727454.87639295,25151962.97484013,20,0.10002750068765365,80.87614354250348
1.3,18727454.87639295,25151962.97484013,20,0.11002775069391735,58.848331794556366
1.3,18727454.87639295,25151962.97484013,20,0.12002800070018116,41.112119965057914
1.3,18727454.87639295,25151962.97484013,20,0.13002825070644497,41.07634633402073
1.3,18727454.87639295,25151962.97484013,20,0.14002850071270878,37.56870570500958
1.3,18727454.87639295,25151962.97484013,20,0.1500287507189726,43.98256919303098
1.3,18727454.87639295,25151962.97484013,20,0.1600290007252364,42.06031227343679
1.3,18727454.87639295,25151962.97484013,20,0.17002925073150021,42.39967171696239
1.3,18727454.87639295,25151962.97484013,20,0.18002950073776403,46.49627728424035
1.3,18727454.87639295,25151962.97484013,20,0.19002975074402784,46.10229490846597
1.3,18727454.87639295,25151962.97484013,40,2.5000625015647593e-05,2.820153817446947
1.3,18727454.87639295,25151962.97484013,40,0.010025250631279348,21.190550010839836
1.3,18727454.87639295,25151962.97484013,40,0.02002550063754316,31.760379764503703
1.3,18727454.87639295,25151962.97484013,40,0.03002575064380697,37.18118436158466
1.3,18727454.87639295,25151962.97484013,40,0.04002600065007078,47.914958968989374
1.3,18727454.87639295,25151962.97484013,40,0.05002625065633459,63.715238943458004
1.3,18727454.87639295,25151962.97484013,40,0.0600265006625984,79.86407165346003
1.3,18727454.87639295,25151962.97484013,40,0.07002675066886221,93.12937118564446
1.3,18727454.87639295,25151962.97484013,40,0.08002700067512603,107.28794439957446
1.3,18727454.87639295,25151962.97484013,40,0.09002725068138984,123.4899583147505
1.3,18727454.87639295,25151962.97484013,40,0.10002750068765365,138.16681666634824
1.3,18727454.87639295,25151962.97484013,40,0.11002775069391735,150.83998586045539
1.3,18727454.87639295,25151962.97484013,40,0.12002800070018116,150.17465662637875
1.3,18727454.87639295,25151962.97484013,40,0.13002825070644497,95.11438308501124
1.3,18727454.87639295,25151962.97484013,40,0.14002850071270878,78.0218102833572
1.3,18727454.87639295,25151962.97484013,40,0.1500287507189726,75.99134512508661
1.3,18727454.87639295,25151962.97484013,40,0.1600290007252364,64.5711836187211
1.3,18727454.87639295,25151962.97484013,40,0.17002925073150021,60.23412944130407
1.3,18727454.87639295,25151962.97484013,40,0.18002950073776403,66.03155325828284
1.3,18727454.87639295,25151962.97484013,40,0.19002975074402784,67.535005712227
1.3,18727454.87639295,25151962.97484013,60,2.5000625015647593e-05,-0.2484792845387906
1.3,18727454.87639295,25151962.97484013,60,0.010025250631279348,18.589275971398667
1.3,18727454.87639295,25151962.97484013,60,0.02002550063754316,35.92410128605106
1.3,18727454.87639295,25151962.97484013,60,0.03002575064380697,47.36295280478035
1.3,18727454.87639295,25151962.97484013,60,0.04002600065007078,47.43490295081751
1.3,18727454.87639295,25151962.97484013,60,0.05002625065633459,61.532113151526985
1.3,18727454.87639295,25151962.97484013,60,0.0600265006625984,79.13258793416112
1.3,18727454.87639295,25151962.97484013,60,0.07002675066886221,99.35923506318399
1.3,18727454.87639295,25151962.97484013,60,0.08002700067512603,117.27950478245572
1.3,18727454.87639295,25151962.97484013,60,0.09002725068138984,132.88598659720458
1.3,18727454.87639295,25151962.97484013,60,0.10002750068765365,150.3319522988765
1.3,18727454.87639295,25151962.97484013,60,0.11002775069391735,165.42585079706905
1.3,18727454.87639295,25151962.97484013,60,0.12002800070018116,178.140028767705
1.3,18727454.87639295,25151962.97484013,60,0.13002825070644497,195.78484322616916
1.3,18727454.87639295,25151962.97484013,60,0.14002850071270878,184.73718149993866
1.3,18727454.87639295,25151962.97484013,60,0.1500287507189726,173.68140237332997
1.3,18727454.87639295,25151962.97484013,60,0.1600290007252364,144.07494764290587
1.3,18727454.87639295,25151962.97484013,60,0.17002925073150021,95.48366314572769
1.3,18727454.87639295,25151962.97484013,60,0.18002950073776403,86.45406879657105
1.3,18727454.87639295,25151962.97484013,60,0.19002975074402784,80.03588517232753
1.3,18727454.87639295,25151962.97484013,80,2.5000625015647593e-05,-0.23649147009788454
1.3,18727454.87639295,25151962.97484013,80,0.010025250631279348,22.240733853065
1.3,18727454.87639295,25151962.97484013,80,0.02002550063754316,45.735395641454666
1.3,18727454.87639295,25151962.97484013,80,0.03002575064380697,57.38322603291038
1.3,18727454.87639295,25151962.97484013,80,0.04002600065007078,55.07811773351452
1.3,18727454.87639295,25151962.97484013,80,0.05002625065633459,63.303981566807536
1.3,18727454.87639295,25151962.97484013,80,0.0600265006625984,83.80003434468037
1.3,18727454.87639295,25151962.97484013,80,0.07002675066886221,111.65824103643322
1.3,18727454.87639295,25151962.97484013,80,0.08002700067512603,132.7166950091502
1.3,18727454.87639295,25151962.97484013,80,0.09002725068138984,138.45772328265937
1.3,18727454.87639295,25151962.97484013,80,0.10002750068765365,159.3630027874526
1.3,18727454.87639295,25151962.97484013,80,0.11002775069391735,178.67315316207484
1.3,18727454.87639295,25151962.97484013,80,0.12002800070018116,201.5460125904851
1.3,18727454.87639295,25151962.97484013,80,0.13002825070644497,216.58788933071304
1.3,18727454.87639295,25151962.97484013,80,0.14002850071270878,232.5259371005286
1.3,18727454.87639295,25151962.97484013,80,0.1500287507189726,211.1608130786245
1.3,18727454.87639295,25151962.97484013,80,0.1600290007252364,196.73809947489775
1.3,18727454.87639295,25151962.97484013,80,0.17002925073150021,95.20212176051697
1.3,18727454.87639295,25151962.97484013,80,0.18002950073776403,63.41545415733248
1.3,18727454.87639295,25151962.97484013,80,0.19002975074402784,69.46611995201712
0.59,21694103.55341701,53216114.285248846,10,2.5000625015647593e-05,1.5860489525738972
0.59,21694103.55341701,53216114.285248846,10,0.010025250631279348,9.184822977553837
0.59,21694103.55341701,53216114.285248846,10,0.02002550063754316,14.743282089066568
0.59,21694103.55341701,53216114.285248846,10,0.03002575064380697,21.719604416511093
0.59,21694103.55341701,53216114.285248846,10,0.04002600065007078,30.267339461980708
0.59,21694103.55341701,53216114.285248846,10,0.05002625065633459,40.67313698575171
0.59,21694103.55341701,53216114.285248846,10,0.0600265006625984,50.42925138306797
0.59,21694103.55341701,53216114.285248846,10,0.07002675066886221,61.68566063223855
0.59,21694103.55341701,53216114.285248846,10,0.08002700067512603,70.2237491266823
0.59,21694103.55341701,53216114.285248846,10,0.09002725068138984,80.92930531294719
0.59,21694103.55341701,53216114.285248846,10,0.10002750068765365,68.90468899052519
0.59,21694103.55341701,53216114.285248846,10,0.11002775069391735,35.0409428551897
0.59,21694103.55341701,53216114.285248846,10,0.12002800070018116,28.314624501421587
0.59,21694103.55341701,53216114.285248846,10,0.13002825070644497,29.17971266013444
0.59,21694103.55341701,53216114.285248846,10,0.14002850071270878,32.23561620891154
0.59,21694103.55341701,53216114.285248846,10,0.1500287507189726,27.89053487652377
0.59,21694103.55341701,53216114.285248846,10,0.1600290007252364,29.57547466779632
0.59,21694103.55341701,53216114.285248846,10,0.17002925073150021,32.95888756951372
0.59,21694103.55341701,53216114.285248846,10,0.18002950073776403,37.274392951360994
0.59,21694103.55341701,53216114.285248846,10,0.19002975074402784,38.18664890939241
0.59,21694103.55341701,53216114.285248846,20,2.5000625015647593e-05,0.9746548420788274
0.59,21694103.55341701,53216114.285248846,20,0.010025250631279348,13.259858819951933
0.59,21694103.55341701,53216114.285248846,20,0.02002550063754316,19.93723073566777
0.59,21694103.55341701,53216114.285248846,20,0.03002575064380697,28.23787797692632
0.59,21694103.55341701,53216114.285248846,20,0.04002600065007078,37.00766152897334
0.59,21694103.55341701,53216114.285248846,20,0.05002625065633459,48.52959879784629
0.59,21694103.55341701,53216114.285248846,20,0.0600265006625984,61.321839659523505
0.59,21694103.55341701,53216114.285248846,20,0.07002675066886221,74.62375052054729
0.59,21694103.55341701,53216114.285248846,20,0.08002700067512603,86.25249924551402
0.59,21694103.55341701,53216114.285248846,20,0.09002725068138984,97.32540997590283
0.59,21694103.55341701,53216114.285248846,20,0.10002750068765365,103.99508887028517
0.59,21694103.55341701,53216114.285248846,20,0.11002775069391735,52.44341983852324
0.59,21694103.55341701,53216114.285248846,20,0.12002800070018116,44.63667563825225
0.59,21694103.55341701,53216114.285248846,20,0.13002825070644497,35.7081370485572
0.59,21694103.55341701,53216114.285248846,20,0.14002850071270878,34.41684316530635
0.59,21694103.55341701,53216114.285248846,20,0.1500287507189726,36.821696620786476
0.59,21694103.55341701,53216114.285248846,20,0.1600290007252364,36.41600372569646
0.59,21694103.55341701,53216114.285248846,20,0.17002925073150021,35.980058919351215
0.59,21694103.55341701,53216114.285248846,20,0.18002950073776403,42.11261357347504
0.59,21694103.55341701,53216114.285248846,20,0.19002975074402784,42.358109071680325
0.59,21694103.55341701,53216114.285248846,40,2.5000625015647593e-05,2.820153817446947
0.59,21694103.55341701,53216114.285248846,40,0.010025250631279348,21.18953155007755
0.59,21694103.55341701,53216114.285248846,40,0.02002550063754316,31.761769452632457
0.59,21694103.55341701,53216114.285248846,40,0.03002575064380697,37.153034687443196
0.59,21694103.55341701,53216114.285248846,40,0.04002600065007078,47.83549130425233
0.59,21694103.55341701,53216114.285248846,40,0.05002625065633459,63.59011358406323
0.59,21694103.55341701,53216114.285248846,40,0.0600265006625984,79.33763935535833
0.59,21694103.55341701,53216114.285248846,40,0.07002675066886221,91.26117972726996
0.59,21694103.55341701,53216114.285248846,40,0.08002700067512603,105.11385434341832
0.59,21694103.55341701,53216114.285248846,40,0.09002725068138984,122.75745262112135
0.59,21694103.55341701,53216114.285248846,40,0.10002750068765365,140.63991792942159
0.59,21694103.55341701,53216114.285248846,40,0.11002775069391735,147.08717653089354
0.59,21694103.55341701,53216114.285248846,40,0.12002800070018116,110.48717029611919
0.59,21694103.55341701,53216114.285248846,40,0.13002825070644497,79.20419575610646
0.59,21694103.55341701,53216114.285248846,40,0.14002850071270878,64.70893284184841
0.59,21694103.55341701,53216114.285248846,40,0.1500287507189726,65.7086272547356
0.59,21694103.55341701,53216114.285248846,40,0.1600290007252364,53.51959903889778
0.59,21694103.55341701,53216114.285248846,40,0.17002925073150021,55.02425741512455
0.59,21694103.55341701,53216114.285248846,40,0.18002950073776403,60.31005932565904
0.59,21694103.55341701,53216114.285248846,40,0.19002975074402784,51.29156229699054
0.59,21694103.55341701,53216114.285248846,60,2.5000625015647593e-05,-0.2484792845387906
0.59,21694103.55341701,53216114.285248846,60,0.010025250631279348,18.592040550936954
0.59,21694103.55341701,53216114.285248846,60,0.02002550063754316,35.921411512464104
0.59,21694103.55341701,53216114.285248846,60,0.03002575064380697,47.61428266245985
0.59,21694103.55341701,53216114.285248846,60,0.04002600065007078,46.0744830440272
0.59,21694103.55341701,53216114.285248846,60,0.05002625065633459,60.58736966163801
0.59,21694103.55341701,53216114.285248846,60,0.0600265006625984,78.82044880732775
0.59,21694103.55341701,53216114.285248846,60,0.07002675066886221,99.66899789579075
0.59,21694103.55341701,53216114.285248846,60,0.08002700067512603,116.69952783111913
0.59,21694103.55341701,53216114.285248846,60,0.09002725068138984,134.38084672072145
0.59,21694103.55341701,53216114.285248846,60,0.10002750068765365,151.18553661351126
0.59,21694103.55341701,53216114.285248846,60,0.11002775069391735,162.37397729410986
0.59,21694103.55341701,53216114.285248846,60,0.12002800070018116,170.67747337171838
0.59,21694103.55341701,53216114.285248846,60,0.13002825070644497,131.32828519312093
0.59,21694103.55341701,53216114.285248846,60,0.14002850071270878,90.84699623993465
0.59,21694103.55341701,53216114.285248846,60,0.1500287507189726,87.09470893273628
0.59,21694103.55341701,53216114.285248846,60,0.1600290007252364,84.55788289294865
0.59,21694103.55341701,53216114.285248846,60,0.17002925073150021,76.29464242752285
0.59,21694103.55341701,53216114.285248846,60,0.18002950073776403,84.63661924909127
0.59,21694103.55341701,53216114.285248846,60,0.19002975074402784,99.75550069650427
0.59,21694103.55341701,53216114.285248846,80,2.5000625015647593e-05,-0.23649147009788454
0.59,21694103.55341701,53216114.285248846,80,0.010025250631279348,22.234098729873033
0.59,21694103.55341701,53216114.285248846,80,0.02002550063754316,45.80063546946454
0.59,21694103.55341701,53216114.285248846,80,0.03002575064380697,57.55679942620158
0.59,21694103.55341701,53216114.285248846,80,0.04002600065007078,55.16243976732889
0.59,21694103.55341701,53216114.285248846,80,0.05002625065633459,63.245886487309875
0.59,21694103.55341701,53216114.285248846,80,0.0600265006625984,83.97496941969082
0.59,21694103.55341701,53216114.285248846,80,0.07002675066886221,110.91614171221086
0.59,21694103.55341701,53216114.285248846,80,0.08002700067512603,132.85855446068555
0.59,21694103.55341701,53216114.285248846,80,0.09002725068138984,136.90518506581498
0.59,21694103.55341701,53216114.285248846,80,0.10002750068765365,159.15679843795965
0.59,21694103.55341701,53216114.285248846,80,0.11002775069391735,178.14327627829516
0.59,21694103.55341701,53216114.285248846,80,0.12002800070018116,196.8449530422451
0.59,21694103.55341701,53216114.285248846,80,0.13002825070644497,201.56975781571728
0.59,21694103.55341701,53216114.285248846,80,0.14002850071270878,141.86844150345337
0.59,21694103.55341701,53216114.285248846,80,0.1500287507189726,81.11420386151815
0.59,21694103.55341701,53216114.285248846,80,0.1600290007252364,87.45834875885481
0.59,21694103.55341701,53216114.285248846,80,0.17002925073150021,83.39442971926373
0.59,21694103.55341701,53216114.285248846,80,0.18002950073776403,86.35670357220047
0.59,21694103.55341701,53216114.285248846,80,0.19002975074402784,93.37910261101528
0.73,16866924.20860564,20063456.861154582,10,2.5000625015647593e-05,1.5860489525738972
0.73,16866924.20860564,20063456.861154582,10,0.010025250631279348,9.185599710373543
0.73,16866924.20860564,20063456.861154582,10,0.02002550063754316,14.749090268004027
0.73,16866924.20860564,20063456.861154582,10,0.03002575064380697,21.739765141132636
0.73,16866924.20860564,20063456.861154582,10,0.04002600065007078,30.685413961414746
0.73,16866924.20860564,20063456.861154582,10,0.05002625065633459,40.35163192850004
0.73,16866924.20860564,20063456.861154582,10,0.0600265006625984,48.83182640039324
0.73,16866924.20860564,20063456.861154582,10,0.07002675066886221,53.4349522786032
0.73,16866924.20860564,20063456.861154582,10,0.08002700067512603,40.239013021165405
0.73,16866924.20860564,20063456.861154582,10,0.09002725068138984,30.216314581655674
0.73,16866924.20860564,20063456.861154582,10,0.10002750068765365,24.995691020726873
0.73,16866924.20860564,20063456.861154582,10,0.11002775069391735,20.06022696660932
0.73,16866924.20860564,20063456.861154582,10,0.12002800070018116,18.972726611844298
0.73,16866924.20860564,20063456.861154582,10,0.13002825070644497,23.54712493803689
0.73,16866924.20860564,20063456.861154582,10,0.14002850071270878,19.470253848515515
0.73,16866924.20860564,20063456.861154582,10,0.1500287507189726,20.48341837119532
0.73,16866924.20860564,20063456.861154582,10,0.1600290007252364,21.520319703110225
0.73,16866924.20860564,20063456.861154582,10,0.17002925073150021,23.900524675661206
0.73,16866924.20860564,20063456.861154582,10,0.18002950073776403,21.507747206873223
0.73,16866924.20860564,20063456.861154582,10,0.19002975074402784,18.21341793788945
0.73,16866924.20860564,20063456.861154582,20,2.5000625015647593e-05,0.9746548420788274
0.73,16866924.20860564,20063456.861154582,20,0.010025250631279348,13.253258725753087
0.73,16866924.20860564,20063456.861154582,20,0.02002550063754316,19.933856067622074
0.73,16866924.20860564,20063456.861154582,20,0.03002575064380697,28.254295268412264
0.73,16866924.20860564,20063456.861154582,20,0.04002600065007078,36.92570466917849
0.73,16866924.20860564,20063456.861154582,20,0.05002625065633459,48.4620161582406
0.73,16866924.20860564,20063456.861154582,20,0.0600265006625984,60.745239907527385
0.73,16866924.20860564,20063456.861154582,20,0.07002675066886221,69.44304825771276
0.73,16866924.20860564,20063456.861154582,20,0.08002700067512603,65.66938864542776
0.73,16866924.20860564,20063456.861154582,20,0.09002725068138984,60.51869293386437
0.73,16866924.20860564,20063456.861154582,20,0.10002750068765365,38.22414926829341
0.73,16866924.20860564,20063456.861154582,20,0.11002775069391735,38.488444693416156
0.73,16866924.20860564,20063456.861154582,20,0.12002800070018116,28.20470632350266
0.73,16866924.20860564,20063456.861154582,20,0.13002825070644497,33.24157886119763
0.73,16866924.20860564,20063456.861154582,20,0.14002850071270878,37.77062013947528
0.73,16866924.20860564,20063456.861154582,20,0.1500287507189726,34.56120287105618
0.73,16866924.20860564,20063456.861154582,20,0.1600290007252364,37.60353718491869
0.73,16866924.20860564,20063456.861154582,20,0.17002925073150021,35.57555808722761
0.73,16866924.20860564,20063456.861154582,20,0.18002950073776403,35.22571863696107
0.73,16866924.20860564,20063456.861154582,20,0.19002975074402784,28.368746559965118
0.73,16866924.20860564,20063456.861154582,40,2.5000625015647593e-05,2.820153817446947
0.73,16866924.20860564,20063456.861154582,40,0.010025250631279348,21.187430848849907
0.73,16866924.20860564,20063456.861154582,40,0.02002550063754316,32.191121802337484
0.73,16866924.20860564,20063456.861154582,40,0.03002575064380697,38.12958023839201
0.73,16866924.20860564,20063456.861154582,40,0.04002600065007078,49.200289781378835
0.73,16866924.20860564,20063456.861154582,40,0.05002625065633459,66.48616368110547
0.73,16866924.20860564,20063456.861154582,40,0.0600265006625984,81.58724750332578
0.73,16866924.20860564,20063456.861154582,40,0.07002675066886221,90.2535372741359
0.73,16866924.20860564,20063456.861154582,40,0.08002700067512603,103.17681250851658
0.73,16866924.20860564,20063456.861154582,40,0.09002725068138984,112.18542625979433
0.73,16866924.20860564,20063456.861154582,40,0.10002750068765365,105.31563368305257
0.73,16866924.20860564,20063456.861154582,40,0.11002775069391735,88.37447030291352
0.73,16866924.20860564,20063456.861154582,40,0.12002800070018116,63.01884636240816
0.73,16866924.20860564,20063456.861154582,40,0.13002825070644497,58.3547586589521
0.73,16866924.20860564,20063456.861154582,40,0.14002850071270878,65.13238365711771
0.73,16866924.20860564,20063456.861154582,40,0.1500287507189726,66.1681209066731
0.73,16866924.20860564,20063456.861154582,40,0.1600290007252364,62.6606223337757
0.73,16866924.20860564,20063456.861154582,40,0.17002925073150021,46.70006278510833
0.73,16866924.20860564,20063456.861154582,40,0.18002950073776403,51.802833305403546
0.73,16866924.20860564,20063456.861154582,40,0.19002975074402784,48.58768649880368
0.73,16866924.20860564,20063456.861154582,60,2.5000625015647593e-05,-0.2484792845387906
0.73,16866924.20860564,20063456.861154582,60,0.010025250631279348,18.58617401244937
0.73,16866924.20860564,20063456.861154582,60,0.02002550063754316,36.31829766538235
0.73,16866924.20860564,20063456.861154582,60,0.03002575064380697,47.16501052894066
0.73,16866924.20860564,20063456.861154582,60,0.04002600065007078,46.871355688775715
0.73,16866924.20860564,20063456.861154582,60,0.05002625065633459,62.02631311347283
0.73,16866924.20860564,20063456.861154582,60,0.0600265006625984,77.38822150942391
0.73,16866924.20860564,20063456.861154582,60,0.07002675066886221,99.27974757996496
0.73,16866924.20860564,20063456.861154582,60,0.08002700067512603,114.38241072034486
0.73,16866924.20860564,20063456.861154582,60,0.09002725068138984,125.73301190692025
0.73,16866924.20860564,20063456.861154582,60,0.10002750068765365,140.32767815821688
0.73,16866924.20860564,20063456.861154582,60,0.11002775069391735,140.3828123480058
0.73,16866924.20860564,20063456.861154582,60,0.12002800070018116,91.80306456002063
0.73,16866924.20860564,20063456.861154582,60,0.13002825070644497,79.98460367440433
0.73,16866924.20860564,20063456.861154582,60,0.14002850071270878,66.93604013382998
0.73,16866924.20860564,20063456.861154582,60,0.1500287507189726,66.51744056657039
0.73,16866924.20860564,20063456.861154582,60,0.1600290007252364,73.56283409375857
0.73,16866924.20860564,20063456.861154582,60,0.17002925073150021,69.78110261870891
0.73,16866924.20860564,20063456.861154582,60,0.18002950073776403,69.9800100501503
0.73,16866924.20860564,20063456.861154582,60,0.19002975074402784,62.33111111230923
0.73,16866924.20860564,20063456.861154582,80,2.5000625015647593e-05,-0.23649147009788454
0.73,16866924.20860564,20063456.861154582,80,0.010025250631279348,22.24157551997812
0.73,16866924.20860564,20063456.861154582,80,0.02002550063754316,45.72377454476318
0.73,16866924.20860564,20063456.861154582,80,0.03002575064380697,57.06133286755708
0.73,16866924.20860564,20063456.861154582,80,0.04002600065007078,55.738640311389894
0.73,16866924.20860564,20063456.861154582,80,0.05002625065633459,64.90576904233721
0.73,16866924.20860564,20063456.861154582,80,0.0600265006625984,86.35508551301429
0.73,16866924.20860564,20063456.861154582,80,0.07002675066886221,112.4429846626833
0.73,16866924.20860564,20063456.861154582,80,0.08002700067512603,132.65926294045414
0.73,16866924.20860564,20063456.861154582,80,0.09002725068138984,137.69052219690937
0.73,16866924.20860564,20063456.861154582,80,0.10002750068765365,152.40860578579364
0.73,16866924.20860564,20063456.861154582,80,0.11002775069391735,167.91380970550142
0.73,16866924.20860564,20063456.861154582,80,0.12002800070018116,185.43719263504187
0.73,16866924.20860564,20063456.861154582,80,0.13002825070644497,181.6353906294979
0.73,16866924.20860564,20063456.861154582,80,0.14002850071270878,145.3545236048802
0.73,16866924.20860564,20063456.861154582,80,0.1500287507189726,110.8318140236769
0.73,16866924.20860564,20063456.861154582,80,0.1600290007252364,92.52148975718612
0.73,16866924.20860564,20063456.861154582,80,0.17002925073150021,73.65307551984995
0.73,16866924.20860564,20063456.861154582,80,0.18002950073776403,86.25945462084073
0.73,16866924.20860564,20063456.861154582,80,0.19002975074402784,87.12527157555229
1.1,17954003.266342096,17125111.21910697,10,2.5000625015647593e-05,1.5860489525738972
1.1,17954003.266342096,17125111.21910697,10,0.010025250631279348,9.18829069784836
1.1,17954003.266342096,17125111.21910697,10,0.02002550063754316,14.755415628915708
1.1,17954003.266342096,17125111.21910697,10,0.03002575064380697,21.7581466512046
1.1,17954003.266342096,17125111.21910697,10,0.04002600065007078,30.82289455331079
1.1,17954003.266342096,17125111.21910697,10,0.05002625065633459,41.53583568048025
1.1,17954003.266342096,17125111.21910697,10,0.0600265006625984,49.7490148792893
1.1,17954003.266342096,17125111.21910697,10,0.07002675066886221,53.26424500348623
1.1,17954003.266342096,17125111.21910697,10,0.08002700067512603,40.70565581084688
1.1,17954003.266342096,17125111.21910697,10,0.09002725068138984,33.5341429400621
1.1,17954003.266342096,17125111.21910697,10,0.10002750068765365,30.857954869922647
1.1,17954003.266342096,17125111.21910697,10,0.11002775069391735,24.47143125715769
1.1,17954003.266342096,17125111.21910697,10,0.12002800070018116,20.201211882421514
1.1,17954003.266342096,17125111.21910697,10,0.13002825070644497,17.836799379475917
1.1,17954003.266342096,17125111.21910697,10,0.14002850071270878,21.026919908682284
1.1,17954003.266342096,17125111.21910697,10,0.1500287507189726,23.054699912804043
1.1,17954003.266342096,17125111.21910697,10,0.1600290007252364,23.08395150695946
1.1,17954003.266342096,17125111.21910697,10,0.17002925073150021,21.717656788872336
1.1,17954003.266342096,17125111.21910697,10,0.18002950073776403,22.919422730131235
1.1,17954003.266342096,17125111.21910697,10,0.19002975074402784,24.505739356408053
1.1,17954003.266342096,17125111.21910697,20,2.5000625015647593e-05,0.9746548420788274
1.1,17954003.266342096,17125111.21910697,20,0.010025250631279348,13.255830704782031
1.1,17954003.266342096,17125111.21910697,20,0.02002550063754316,19.952500374715008
1.1,17954003.266342096,17125111.21910697,20,0.03002575064380697,28.26605613549248
1.1,17954003.266342096,17125111.21910697,20,0.04002600065007078,36.88388523901244
1.1,17954003.266342096,17125111.21910697,20,0.05002625065633459,48.004623137931524
1.1,17954003.266342096,17125111.21910697,20,0.0600265006625984,61.765436851573824
1.1,17954003.266342096,17125111.21910697,20,0.07002675066886221,72.3137297676929
1.1,17954003.266342096,17125111.21910697,20,0.08002700067512603,75.40800612516027
1.1,17954003.266342096,17125111.21910697,20,0.09002725068138984,69.47652264836123
1.1,17954003.266342096,17125111.21910697,20,0.10002750068765365,48.871110929518714
1.1,17954003.266342096,17125111.21910697,20,0.11002775069391735,40.959245016132165
1.1,17954003.266342096,17125111.21910697,20,0.12002800070018116,35.55021537849995
1.1,17954003.266342096,17125111.21910697,20,0.13002825070644497,36.372887811649015
1.1,17954003.266342096,17125111.21910697,20,0.14002850071270878,32.66957584717925
1.1,17954003.266342096,17125111.21910697,20,0.1500287507189726,30.798685601326696
1.1,17954003.266342096,17125111.21910697,20,0.1600290007252364,32.060086963795115
1.1,17954003.266342096,17125111.21910697,20,0.17002925073150021,32.4648620208668
1.1,17954003.266342096,17125111.21910697,20,0.18002950073776403,36.76762138843198
1.1,17954003.266342096,17125111.21910697,20,0.19002975074402784,39.15345979201797
1.1,17954003.266342096,17125111.21910697,40,2.5000625015647593e-05,2.820153817446947
1.1,17954003.266342096,17125111.21910697,40,0.010025250631279348,21.18827338455803
1.1,17954003.266342096,17125111.21910697,40,0.02002550063754316,32.18039354035959
1.1,17954003.266342096,17125111.21910697,40,0.03002575064380697,37.18218811235188
1.1,17954003.266342096,17125111.21910697,40,0.04002600065007078,49.724239719611305
1.1,17954003.266342096,17125111.21910697,40,0.05002625065633459,65.52226286269877
1.1,17954003.266342096,17125111.21910697,40,0.0600265006625984,81.22785231632429
1.1,17954003.266342096,17125111.21910697,40,0.07002675066886221,90.83637207335761
1.1,17954003.266342096,17125111.21910697,40,0.08002700067512603,104.98524342466486
1.1,17954003.266342096,17125111.21910697,40,0.09002725068138984,119.26959088779661
1.1,17954003.266342096,17125111.21910697,40,0.10002750068765365,127.56876885061672
1.1,17954003.266342096,17125111.21910697,40,0.11002775069391735,136.69057353515794
1.1,17954003.266342096,17125111.21910697,40,0.12002800070018116,138.48703879453893
1.1,17954003.266342096,17125111.21910697,40,0.13002825070644497,98.76624030648362
1.1,17954003.266342096,17125111.21910697,40,0.14002850071270878,78.47323729484717
1.1,17954003.266342096,17125111.21910697,40,0.1500287507189726,69.81277268578341
1.1,17954003.266342096,17125111.21910697,40,0.1600290007252364,67.95456504667605
1.1,17954003.266342096,17125111.21910697,40,0.17002925073150021,62.90702901668218
1.1,17954003.266342096,17125111.21910697,40,0.18002950073776403,54.72929686545713
1.1,17954003.266342096,17125111.21910697,40,0.19002975074402784,56.06252212528068
1.1,17954003.266342096,17125111.21910697,60,2.5000625015647593e-05,-0.2484792845387906
1.1,17954003.266342096,17125111.21910697,60,0.010025250631279348,18.592870832883403
1.1,17954003.266342096,17125111.21910697,60,0.02002550063754316,36.26455618507791
1.1,17954003.266342096,17125111.21910697,60,0.03002575064380697,46.893410834733935
1.1,17954003.266342096,17125111.21910697,60,0.04002600065007078,47.413644174266445
1.1,17954003.266342096,17125111.21910697,60,0.05002625065633459,61.89442502678265
1.1,17954003.266342096,17125111.21910697,60,0.0600265006625984,79.72131774613527
1.1,17954003.266342096,17125111.21910697,60,0.07002675066886221,100.14725795741737
1.1,17954003.266342096,17125111.21910697,60,0.08002700067512603,115.70723566649521
1.1,17954003.266342096,17125111.21910697,60,0.09002725068138984,130.16014410142822
1.1,17954003.266342096,17125111.21910697,60,0.10002750068765365,147.55936737309497
1.1,17954003.266342096,17125111.21910697,60,0.11002775069391735,161.82099152879587
1.1,17954003.266342096,17125111.21910697,60,0.12002800070018116,166.3974362238372
1.1,17954003.266342096,17125111.21910697,60,0.13002825070644497,163.2316780175918
1.1,17954003.266342096,17125111.21910697,60,0.14002850071270878,156.09305594446315
1.1,17954003.266342096,17125111.21910697,60,0.1500287507189726,124.17687435722208
1.1,17954003.266342096,17125111.21910697,60,0.1600290007252364,98.69642240087683
1.1,17954003.266342096,17125111.21910697,60,0.17002925073150021,100.76972233397123
1.1,17954003.266342096,17125111.21910697,60,0.18002950073776403,95.04991270723993
1.1,17954003.266342096,17125111.21910697,60,0.19002975074402784,80.69556785751587
1.1,17954003.266342096,17125111.21910697,80,2.5000625015647593e-05,-0.23649147009788454
1.1,17954003.266342096,17125111.21910697,80,0.010025250631279348,22.23207811265221
1.1,17954003.266342096,17125111.21910697,80,0.02002550063754316,45.72758253622055
1.1,17954003.266342096,17125111.21910697,80,0.03002575064380697,57.25124261728048
1.1,17954003.266342096,17125111.21910697,80,0.04002600065007078,55.751996058226375
1.1,17954003.266342096,17125111.21910697,80,0.05002625065633459,64.53710702177445
1.1,17954003.266342096,17125111.21910697,80,0.0600265006625984,84.31718284487903
1.1,17954003.266342096,17125111.21910697,80,0.07002675066886221,111.35716970128483
1.1,17954003.266342096,17125111.21910697,80,0.08002700067512603,132.327133605896
1.1,17954003.266342096,17125111.21910697,80,0.09002725068138984,136.8597018231847
1.1,17954003.266342096,17125111.21910697,80,0.10002750068765365,156.88237324315878
1.1,17954003.266342096,17125111.21910697,80,0.11002775069391735,178.16625756024757
1.1,17954003.266342096,17125111.21910697,80,0.12002800070018116,196.36540184862147
1.1,17954003.266342096,17125111.21910697,80,0.13002825070644497,211.5406603922048
1.1,17954003.266342096,17125111.21910697,80,0.14002850071270878,227.88565021175754
1.1,17954003.266342096,17125111.21910697,80,0.1500287507189726,212.68232624353277
1.1,17954003.266342096,17125111.21910697,80,0.1600290007252364,129.86797858756543
1.1,17954003.266342096,17125111.21910697,80,0.17002925073150021,92.95294381887626
1.1,17954003.266342096,17125111.21910697,80,0.18002950073776403,101.30418311693082
1.1,17954003.266342096,17125111.21910697,80,0.19002975074402784,102.03968276238555
2.16,33502548.075628586,5739632.258828831,10,2.5000625015647593e-05,1.5860489525738972
2.16,33502548.075628586,5739632.258828831,10,0.010025250631279348,9.186896668878257
2.16,33502548.075628586,5739632.258828831,10,0.02002550063754316,14.858444741370473
2.16,33502548.075628586,5739632.258828831,10,0.03002575064380697,22.63386344925259
2.16,33502548.075628586,5739632.258828831,10,0.04002600065007078,30.17084340723832
2.16,33502548.075628586,5739632.258828831,10,0.05002625065633459,39.926368922118534
2.16,33502548.075628586,5739632.258828831,10,0.0600265006625984,46.94578340641688
2.16,33502548.075628586,5739632.258828831,10,0.07002675066886221,52.75341661090103
2.16,33502548.075628586,5739632.258828831,10,0.08002700067512603,55.117643475326034
2.16,33502548.075628586,5739632.258828831,10,0.09002725068138984,44.96683303346863
2.16,33502548.075628586,5739632.258828831,10,0.10002750068765365,32.006823812377384
2.16,33502548.075628586,5739632.258828831,10,0.11002775069391735,23.310043948132297
2.16,33502548.075628586,5739632.258828831,10,0.12002800070018116,20.263425065885347
2.16,33502548.075628586,5739632.258828831,10,0.13002825070644497,20.31661334667539
2.16,33502548.075628586,5739632.258828831,10,0.14002850071270878,17.673227045216205
2.16,33502548.075628586,5739632.258828831,10,0.1500287507189726,17.672756571681262
2.16,33502548.075628586,5739632.258828831,10,0.1600290007252364,19.754212245526094
2.16,33502548.075628586,5739632.258828831,10,0.17002925073150021,19.595106061616864
2.16,33502548.075628586,5739632.258828831,10,0.18002950073776403,20.5984905157605
2.16,33502548.075628586,5739632.258828831,10,0.19002975074402784,12.422273192182741
2.16,33502548.075628586,5739632.258828831,20,2.5000625015647593e-05,0.9746548420788274
2.16,33502548.075628586,5739632.258828831,20,0.010025250631279348,13.415222809596676
2.16,33502548.075628586,5739632.258828831,20,0.02002550063754316,19.949307990965433
2.16,33502548.075628586,5739632.258828831,20,0.03002575064380697,28.08455915892526
2.16,33502548.075628586,5739632.258828831,20,0.04002600065007078,37.02464877759902
2.16,33502548.075628586,5739632.258828831,20,0.05002625065633459,48.15804647463523
2.16,33502548.075628586,5739632.258828831,20,0.0600265006625984,61.7300583149215
2.16,33502548.075628586,5739632.258828831,20,0.07002675066886221,72.50726621041053
2.16,33502548.075628586,5739632.258828831,20,0.08002700067512603,81.96170005236164
2.16,33502548.075628586,5739632.258828831,20,0.09002725068138984,87.33976683465403
2.16,33502548.075628586,5739632.258828831,20,0.10002750068765365,86.30940204122997
2.16,33502548.075628586,5739632.258828831,20,0.11002775069391735,83.55593975041612
2.16,33502548.075628586,5739632.258828831,20,0.12002800070018116,68.25187848714667
2.16,33502548.075628586,5739632.258828831,20,0.13002825070644497,49.62515667556642
2.16,33502548.075628586,5739632.258828831,20,0.14002850071270878,39.43507323903471
2.16,33502548.075628586,5739632.258828831,20,0.1500287507189726,33.42540442777209
2.16,33502548.075628586,5739632.258828831,20,0.1600290007252364,32.95566614480878
2.16,33502548.075628586,5739632.258828831,20,0.17002925073150021,35.31265160003925
2.16,33502548.075628586,5739632.258828831,20,0.18002950073776403,40.61396825995184
2.16,33502548.075628586,5739632.258828831,20,0.19002975074402784,38.96215266763799
2.16,33502548.075628586,5739632.258828831,40,2.5000625015647593e-05,2.820153817446947
2.16,33502548.075628586,5739632.258828831,40,0.010025250631279348,21.325017789846854
2.16,33502548.075628586,5739632.258828831,40,0.02002550063754316,31.91095544648704
2.16,33502548.075628586,5739632.258828831,40,0.03002575064380697,37.86669184203971
2.16,33502548.075628586,5739632.258828831,40,0.04002600065007078,49.34790178324309
2.16,33502548.075628586,5739632.258828831,40,0.05002625065633459,64.7953675516884
2.16,33502548.075628586,5739632.258828831,40,0.0600265006625984,80.42203592066649
2.16,33502548.075628586,5739632.258828831,40,0.07002675066886221,90.8293080689492
2.16,33502548.075628586,5739632.258828831,40,0.08002700067512603,105.55084314009812
2.16,33502548.075628586,5739632.258828831,40,0.09002725068138984,122.1534583633062
2.16,33502548.075628586,5739632.258828831,40,0.10002750068765365,140.5441429041069
2.16,33502548.075628586,5739632.258828831,40,0.11002775069391735,148.87113990865436
2.16,33502548.075628586,5739632.258828831,40,0.12002800070018116,151.47693838008993
2.16,33502548.075628586,5739632.258828831,40,0.13002825070644497,152.37188236773508
2.16,33502548.075628586,5739632.258828831,40,0.14002850071270878,85.71254162360687
2.16,33502548.075628586,5739632.258828831,40,0.1500287507189726,61.07363299832797
2.16,33502548.075628586,5739632.258828831,40,0.1600290007252364,60.63136532527555
2.16,33502548.075628586,5739632.258828831,40,0.17002925073150021,59.37921691573891
2.16,33502548.075628586,5739632.258828831,40,0.18002950073776403,59.882244508898836
2.16,33502548.075628586,5739632.258828831,40,0.19002975074402784,58.43300001349929
2.16,33502548.075628586,5739632.258828831,60,2.5000625015647593e-05,-0.2484792845387906
2.16,33502548.075628586,5739632.258828831,60,0.010025250631279348,18.65080047142674
2.16,33502548.075628586,5739632.258828831,60,0.02002550063754316,35.911730943549664
2.16,33502548.075628586,5739632.258828831,60,0.03002575064380697,47.67201393564603
2.16,33502548.075628586,5739632.258828831,60,0.04002600065007078,47.114149593958345
2.16,33502548.075628586,5739632.258828831,60,0.05002625065633459,61.60547941052794
2.16,33502548.075628586,5739632.258828831,60,0.0600265006625984,78.64581393986752
2.16,33502548.075628586,5739632.258828831,60,0.07002675066886221,99.65593875831482
2.16,33502548.075628586,5739632.258828831,60,0.08002700067512603,118.107956036392
2.16,33502548.075628586,5739632.258828831,60,0.09002725068138984,131.38959249642065
2.16,33502548.075628586,5739632.258828831,60,0.10002750068765365,147.81980418662488
2.16,33502548.075628586,5739632.258828831,60,0.11002775069391735,165.2265358006021
2.16,33502548.075628586,5739632.258828831,60,0.12002800070018116,178.29630106171007
2.16,33502548.075628586,5739632.258828831,60,0.13002825070644497,198.27720818905402
2.16,33502548.075628586,5739632.258828831,60,0.14002850071270878,215.00586827846027
2.16,33502548.075628586,5739632.258828831,60,0.1500287507189726,213.8457965307122
2.16,33502548.075628586,5739632.258828831,60,0.1600290007252364,133.0604788135392
2.16,33502548.075628586,5739632.258828831,60,0.17002925073150021,89.56614692215341
2.16,33502548.075628586,5739632.258828831,60,0.18002950073776403,103.25880881490353
2.16,33502548.075628586,5739632.258828831,60,0.19002975074402784,97.18940765765628
2.16,33502548.075628586,5739632.258828831,80,2.5000625015647593e-05,-0.23649147009788454
2.16,33502548.075628586,5739632.258828831,80,0.010025250631279348,22.22491421027772
2.16,33502548.075628586,5739632.258828831,80,0.02002550063754316,45.80172715347467
2.16,33502548.075628586,5739632.258828831,80,0.03002575064380697,57.59206737638694
2.16,33502548.075628586,5739632.258828831,80,0.04002600065007078,55.40178605571556
2.16,33502548.075628586,5739632.258828831,80,0.05002625065633459,63.825734121587516
2.16,33502548.075628586,5739632.258828831,80,0.0600265006625984,82.99384089009556
2.16,33502548.075628586,5739632.258828831,80,0.07002675066886221,111.14707004327863
2.16,33502548.075628586,5739632.258828831,80,0.08002700067512603,132.4775491811762
2.16,33502548.075628586,5739632.258828831,80,0.09002725068138984,137.22608608448465
2.16,33502548.075628586,5739632.258828831,80,0.10002750068765365,158.1980602994264
2.16,33502548.075628586,5739632.258828831,80,0.11002775069391735,181.36472023770972
2.16,33502548.075628586,5739632.258828831,80,0.12002800070018116,200.60827949844705
2.16,33502548.075628586,5739632.258828831,80,0.13002825070644497,218.11849159701515
2.16,33502548.075628586,5739632.258828831,80,0.14002850071270878,236.2602183983934
2.16,33502548.075628586,5739632.258828831,80,0.1500287507189726,249.2807488774041
2.16,33502548.075628586,5739632.258828831,80,0.1600290007252364,277.089663765671
2.16,33502548.075628586,5739632.258828831,80,0.17002925073150021,281.3788635852502
2.16,33502548.075628586,5739632.258828831,80,0.18002950073776403,253.56715363304556
2.16,33502548.075628586,5739632.258828831,80,0.19002975074402784,179.01761346845433
1.11,35575589.824932426,53372875.08479342,10,2.5000625015647593e-05,1.5860489525738972
1.11,35575589.824932426,53372875.08479342,10,0.010025250631279348,9.188686585931007
1.11,35575589.824932426,53372875.08479342,10,0.02002550063754316,14.753643822743014
1.11,35575589.824932426,53372875.08479342,10,0.03002575064380697,21.75533540037405
1.11,35575589.824932426,53372875.08479342,10,0.04002600065007078,30.35360073477204
1.11,35575589.824932426,53372875.08479342,10,0.05002625065633459,40.72654108912974
1.11,35575589.824932426,53372875.08479342,10,0.0600265006625984,50.380070967786914
1.11,35575589.824932426,53372875.08479342,10,0.07002675066886221,61.88374089342107
1.11,35575589.824932426,53372875.08479342,10,0.08002700067512603,73.18139129909211
1.11,35575589.824932426,53372875.08479342,10,0.09002725068138984,85.19205342303096
1.11,35575589.824932426,53372875.08479342,10,0.10002750068765365,96.56743537446572
1.11,35575589.824932426,53372875.08479342,10,0.11002775069391735,105.14435474950277
1.11,35575589.824932426,53372875.08479342,10,0.12002800070018116,69.57534800360145
1.11,35575589.824932426,53372875.08479342,10,0.13002825070644497,42.15414870674083
1.11,35575589.824932426,53372875.08479342,10,0.14002850071270878,38.1949178993857
1.11,35575589.824932426,53372875.08479342,10,0.1500287507189726,32.47683168238309
1.11,35575589.824932426,53372875.08479342,10,0.1600290007252364,34.562718951872384
1.11,35575589.824932426,53372875.08479342,10,0.17002925073150021,33.31242112864824
1.11,35575589.824932426,53372875.08479342,10,0.18002950073776403,35.28335534225802
1.11,35575589.824932426,53372875.08479342,10,0.19002975074402784,33.305367645538695
1.11,35575589.824932426,53372875.08479342,20,2.5000625015647593e-05,0.9746548420788274
1.11,35575589.824932426,53372875.08479342,20,0.010025250631279348,13.258646211200501
1.11,35575589.824932426,53372875.08479342,20,0.02002550063754316,19.95496566751837
1.11,35575589.824932426,53372875.08479342,20,0.03002575064380697,28.265442533763437
1.11,35575589.824932426,53372875.08479342,20,0.04002600065007078,37.04726726470662
1.11,35575589.824932426,53372875.08479342,20,0.05002625065633459,48.623996725476964
1.11,35575589.824932426,53372875.08479342,20,0.0600265006625984,61.40978506117262
1.11,35575589.824932426,53372875.08479342,20,0.07002675066886221,74.79264461959275
1.11,35575589.824932426,53372875.08479342,20,0.08002700067512603,87.02056446192687
1.11,35575589.824932426,53372875.08479342,20,0.09002725068138984,100.40832637053688
1.11,35575589.824932426,53372875.08479342,20,0.10002750068765365,117.45267440305855
1.11,35575589.824932426,53372875.08479342,20,0.11002775069391735,131.09790203073246
1.11,35575589.824932426,53372875.08479342,20,0.12002800070018116,119.96443956497755
1.11,35575589.824932426,53372875.08479342,20,0.13002825070644497,77.75612716778919
1.11,35575589.824932426,53372875.08479342,20,0.14002850071270878,62.32636607363252
1.11,35575589.824932426,53372875.08479342,20,0.1500287507189726,53.100222963653785
1.11,35575589.824932426,53372875.08479342,20,0.1600290007252364,43.06779817629055
1.11,35575589.824932426,53372875.08479342,20,0.17002925073150021,35.70554048329687
1.11,35575589.824932426,53372875.08479342,20,0.18002950073776403,40.12432158943165
1.11,35575589.824932426,53372875.08479342,20,0.19002975074402784,43.668287729338736
1.11,35575589.824932426,53372875.08479342,40,2.5000625015647593e-05,2.820153817446947
1.11,35575589.824932426,53372875.08479342,40,0.010025250631279348,21.18921922971863
1.11,35575589.824932426,53372875.08479342,40,0.02002550063754316,31.766694779668747
1.11,35575589.824932426,53372875.08479342,40,0.03002575064380697,37.19316519671045
1.11,35575589.824932426,53372875.08479342,40,0.04002600065007078,47.91052262048276
1.11,35575589.824932426,53372875.08479342,40,0.05002625065633459,63.701917284846175
1.11,35575589.824932426,53372875.08479342,40,0.0600265006625984,79.509032674363
1.11,35575589.824932426,53372875.08479342,40,0.07002675066886221,91.45749289263608
1.11,35575589.824932426,53372875.08479342,40,0.08002700067512603,104.80066957517201
1.11,35575589.824932426,53372875.08479342,40,0.09002725068138984,122.84586325528437
1.11,35575589.824932426,53372875.08479342,40,0.10002750068765365,143.78000188249328
1.11,35575589.824932426,53372875.08479342,40,0.11002775069391735,161.81463217171463
1.11,35575589.824932426,53372875.08479342,40,0.12002800070018116,178.3472795919576
1.11,35575589.824932426,53372875.08479342,40,0.13002825070644497,182.92476724463265
1.11,35575589.824932426,53372875.08479342,40,0.14002850071270878,113.99849737227701
1.11,35575589.824932426,53372875.08479342,40,0.1500287507189726,85.95815638924462
1.11,35575589.824932426,53372875.08479342,40,0.1600290007252364,86.75751525273833
1.11,35575589.824932426,53372875.08479342,40,0.17002925073150021,93.15465929600185
1.11,35575589.824932426,53372875.08479342,40,0.18002950073776403,78.24178203031349
1.11,35575589.824932426,53372875.08479342,40,0.19002975074402784,78.17475055967408
1.11,35575589.824932426,53372875.08479342,60,2.5000625015647593e-05,-0.2484792845387906
1.11,35575589.824932426,53372875.08479342,60,0.010025250631279348,18.594531593123047
1.11,35575589.824932426,53372875.08479342,60,0.02002550063754316,35.92201594572793
1.11,35575589.824932426,53372875.08479342,60,0.03002575064380697,47.619183129417884
1.11,35575589.824932426,53372875.08479342,60,0.04002600065007078,46.13169626866339
1.11,35575589.824932426,53372875.08479342,60,0.05002625065633459,60.60672799410214
1.11,35575589.824932426,53372875.08479342,60,0.0600265006625984,78.87006653768066
1.11,35575589.824932426,53372875.08479342,60,0.07002675066886221,99.64034978143981
1.11,35575589.824932426,53372875.08479342,60,0.08002700067512603,118.01644702654761
1.11,35575589.824932426,53372875.08479342,60,0.09002725068138984,137.58160275232507
1.11,35575589.824932426,53372875.08479342,60,0.10002750068765365,154.85435581785583
1.11,35575589.824932426,53372875.08479342,60,0.11002775069391735,163.55517414664268
1.11,35575589.824932426,53372875.08479342,60,0.12002800070018116,179.8979064353957
1.11,35575589.824932426,53372875.08479342,60,0.13002825070644497,200.57998621993858
1.11,35575589.824932426,53372875.08479342,60,0.14002850071270878,220.16651855392413
1.11,35575589.824932426,53372875.08479342,60,0.1500287507189726,242.7062639679427
1.11,35575589.824932426,53372875.08479342,60,0.1600290007252364,194.0595953771926
1.11,35575589.824932426,53372875.08479342,60,0.17002925073150021,125.13536338250124
1.11,35575589.824932426,53372875.08479342,60,0.18002950073776403,111.4156618379192
1.11,35575589.824932426,53372875.08479342,60,0.19002975074402784,96.0992780594193
1.11,35575589.824932426,53372875.08479342,80,2.5000625015647593e-05,-0.23649147009788454
1.11,35575589.824932426,53372875.08479342,80,0.010025250631279348,22.245600719515874
1.11,35575589.824932426,53372875.08479342,80,0.02002550063754316,45.72004658469437
1.11,35575589.824932426,53372875.08479342,80,0.03002575064380697,57.73906685824752
1.11,35575589.824932426,53372875.08479342,80,0.04002600065007078,55.360674711697015
1.11,35575589.824932426,53372875.08479342,80,0.05002625065633459,63.1958211711415
1.11,35575589.824932426,53372875.08479342,80,0.0600265006625984,83.91214103804201
1.11,35575589.824932426,53372875.08479342,80,0.07002675066886221,110.86354660400349
1.11,35575589.824932426,53372875.08479342,80,0.08002700067512603,133.25022869453943
1.11,35575589.824932426,53372875.08479342,80,0.09002725068138984,139.13741226660818
1.11,35575589.824932426,53372875.08479342,80,0.10002750068765365,158.77341461440494
1.11,35575589.824932426,53372875.08479342,80,0.11002775069391735,182.31103981733241
1.11,35575589.824932426,53372875.08479342,80,0.12002800070018116,204.06130163148725
1.11,35575589.824932426,53372875.08479342,80,0.13002825070644497,221.9038836235395
1.11,35575589.824932426,53372875.08479342,80,0.14002850071270878,242.6071188446287
1.11,35575589.824932426,53372875.08479342,80,0.1500287507189726,247.472344866212
1.11,35575589.824932426,53372875.08479342,80,0.1600290007252364,210.97168904488444
1.11,35575589.824932426,53372875.08479342,80,0.17002925073150021,123.7902608598212
1.11,35575589.824932426,53372875.08479342,80,0.18002950073776403,106.98020601275975
1.11,35575589.824932426,53372875.08479342,80,0.19002975074402784,98.17906089900586
1.38,29853476.31093452,57425322.75899553,10,2.5000625015647593e-05,1.5860489525738972
1.38,29853476.31093452,57425322.75899553,10,0.010025250631279348,9.190656009198293
1.38,29853476.31093452,57425322.75899553,10,0.02002550063754316,14.764407612978504
1.38,29853476.31093452,57425322.75899553,10,0.03002575064380697,21.76317942359982
1.38,29853476.31093452,57425322.75899553,10,0.04002600065007078,30.353774959841125
1.38,29853476.31093452,57425322.75899553,10,0.05002625065633459,40.74027884712064
1.38,29853476.31093452,57425322.75899553,10,0.0600265006625984,50.39611426015335
1.38,29853476.31093452,57425322.75899553,10,0.07002675066886221,61.89741419790694
1.38,29853476.31093452,57425322.75899553,10,0.08002700067512603,72.70869976348325
1.38,29853476.31093452,57425322.75899553,10,0.09002725068138984,84.59975377467563
1.38,29853476.31093452,57425322.75899553,10,0.10002750068765365,97.80916378404223
1.38,29853476.31093452,57425322.75899553,10,0.11002775069391735,106.41922602286394
1.38,29853476.31093452,57425322.75899553,10,0.12002800070018116,104.44935064393786
1.38,29853476.31093452,57425322.75899553,10,0.13002825070644497,55.70831810270501
1.38,29853476.31093452,57425322.75899553,10,0.14002850071270878,36.6875300043856
1.38,29853476.31093452,57425322.75899553,10,0.1500287507189726,31.6784136127873
1.38,29853476.31093452,57425322.75899553,10,0.1600290007252364,27.34118108368121
1.38,29853476.31093452,57425322.75899553,10,0.17002925073150021,31.77723600592024
1.38,29853476.31093452,57425322.75899553,10,0.18002950073776403,34.151932263936885
1.38,29853476.31093452,57425322.75899553,10,0.19002975074402784,39.969498057989924
1.38,29853476.31093452,57425322.75899553,20,2.5000625015647593e-05,0.9746548420788274
1.38,29853476.31093452,57425322.75899553,20,0.010025250631279348,13.254803619872865
1.38,29853476.31093452,57425322.75899553,20,0.02002550063754316,19.957352911920562
1.38,29853476.31093452,57425322.75899553,20,0.03002575064380697,28.275139637631483
1.38,29853476.31093452,57425322.75899553,20,0.04002600065007078,37.059638755162425
1.38,29853476.31093452,57425322.75899553,20,0.05002625065633459,48.6585774393224
1.38,29853476.31093452,57425322.75899553,20,0.0600265006625984,61.44045130113232
1.38,29853476.31093452,57425322.75899553,20,0.07002675066886221,74.84186538782623
1.38,29853476.31093452,57425322.75899553,20,0.08002700067512603,87.14089355943332
1.38,29853476.31093452,57425322.75899553,20,0.09002725068138984,99.82603197082965
1.38,29853476.31093452,57425322.75899553,20,0.10002750068765365,117.53825899134657
1.38,29853476.31093452,57425322.75899553,20,0.11002775069391735,134.64110091109401
1.38,29853476.31093452,57425322.75899553,20,0.12002800070018116,140.75469056654046
1.38,29853476.31093452,57425322.75899553,20,0.13002825070644497,113.18155519604632
1.38,29853476.31093452,57425322.75899553,20,0.14002850071270878,61.607824861978244
1.38,29853476.31093452,57425322.75899553,20,0.1500287507189726,61.81996490314391
1.38,29853476.31093452,57425322.75899553,20,0.1600290007252364,64.93518968676192
1.38,29853476.31093452,57425322.75899553,20,0.17002925073150021,65.30370819045864
1.38,29853476.31093452,57425322.75899553,20,0.18002950073776403,65.16943775149583
1.38,29853476.31093452,57425322.75899553,20,0.19002975074402784,64.92435634582465
1.38,29853476.31093452,57425322.75899553,40,2.5000625015647593e-05,2.820153817446947
1.38,29853476.31093452,57425322.75899553,40,0.010025250631279348,21.189927207218336
1.38,29853476.31093452,57425322.75899553,40,0.02002550063754316,31.76009821144089
1.38,29853476.31093452,57425322.75899553,40,0.03002575064380697,37.183425261741654
1.38,29853476.31093452,57425322.75899553,40,0.04002600065007078,47.92066102615133
1.38,29853476.31093452,57425322.75899553,40,0.05002625065633459,63.720770757122544
1.38,29853476.31093452,57425322.75899553,40,0.0600265006625984,79.57188922842361
1.38,29853476.31093452,57425322.75899553,40,0.07002675066886221,91.51868984097031
1.38,29853476.31093452,57425322.75899553,40,0.08002700067512603,104.88903911073481
1.38,29853476.31093452,57425322.75899553,40,0.09002725068138984,122.91153647802419
1.38,29853476.31093452,57425322.75899553,40,0.10002750068765365,143.78132733875634
1.38,29853476.31093452,57425322.75899553,40,0.11002775069391735,161.54485364135485
1.38,29853476.31093452,57425322.75899553,40,0.12002800070018116,175.58446849945472
1.38,29853476.31093452,57425322.75899553,40,0.13002825070644497,196.2795149053765
1.38,29853476.31093452,57425322.75899553,40,0.14002850071270878,192.83669388422925
1.38,29853476.31093452,57425322.75899553,40,0.1500287507189726,97.22680629824507
1.38,29853476.31093452,57425322.75899553,40,0.1600290007252364,105.68503796789997
1.38,29853476.31093452,57425322.75899553,40,0.17002925073150021,106.02819341676914
1.38,29853476.31093452,57425322.75899553,40,0.18002950073776403,87.87618980625
1.38,29853476.31093452,57425322.75899553,40,0.19002975074402784,81.93276994284702
1.38,29853476.31093452,57425322.75899553,60,2.5000625015647593e-05,-0.2484792845387906
1.38,29853476.31093452,57425322.75899553,60,0.010025250631279348,18.589345793384403
1.38,29853476.31093452,57425322.75899553,60,0.02002550063754316,35.92789198395108
1.38,29853476.31093452,57425322.75899553,60,0.03002575064380697,47.62153774553506
1.38,29853476.31093452,57425322.75899553,60,0.04002600065007078,46.13178100808512
1.38,29853476.31093452,57425322.75899553,60,0.05002625065633459,60.60555750870253
1.38,29853476.31093452,57425322.75899553,60,0.0600265006625984,78.882331374701
1.38,29853476.31093452,57425322.75899553,60,0.07002675066886221,99.6520350333153
1.38,29853476.31093452,57425322.75899553,60,0.08002700067512603,118.04076358890522
1.38,29853476.31093452,57425322.75899553,60,0.09002725068138984,137.73956724187536
1.38,29853476.31093452,57425322.75899553,60,0.10002750068765365,154.77777194907804
1.38,29853476.31093452,57425322.75899553,60,0.11002775069391735,166.46311829518905
1.38,29853476.31093452,57425322.75899553,60,0.12002800070018116,182.6684520748045
1.38,29853476.31093452,57425322.75899553,60,0.13002825070644497,201.83142846414592
1.38,29853476.31093452,57425322.75899553,60,0.14002850071270878,222.90577175498922
1.38,29853476.31093452,57425322.75899553,60,0.1500287507189726,248.20764492189264
1.38,29853476.31093452,57425322.75899553,60,0.1600290007252364,258.0119673548547
1.38,29853476.31093452,57425322.75899553,60,0.17002925073150021,185.71291909637827
1.38,29853476.31093452,57425322.75899553,60,0.18002950073776403,114.25078838700816
1.38,29853476.31093452,57425322.75899553,60,0.19002975074402784,104.63036256309906
1.38,29853476.31093452,57425322.75899553,80,2.5000625015647593e-05,-0.23649147009788454
1.38,29853476.31093452,57425322.75899553,80,0.010025250631279348,22.24491642701064
1.38,29853476.31093452,57425322.75899553,80,0.02002550063754316,45.72666769524677
1.38,29853476.31093452,57425322.75899553,80,0.03002575064380697,57.7641986810641
1.38,29853476.31093452,57425322.75899553,80,0.04002600065007078,55.388455670714734
1.38,29853476.31093452,57425322.75899553,80,0.05002625065633459,63.23217337333045
1.38,29853476.31093452,57425322.75899553,80,0.0600265006625984,83.9294883835635
1.38,29853476.31093452,57425322.75899553,80,0.07002675066886221,110.95809746769744
1.38,29853476.31093452,57425322.75899553,80,0.08002700067512603,133.30444569193884
1.38,29853476.31093452,57425322.75899553,80,0.09002725068138984,136.2934956153186
1.38,29853476.31093452,57425322.75899553,80,0.10002750068765365,157.89512185642974
1.38,29853476.31093452,57425322.75899553,80,0.11002775069391735,183.89462147160614
1.38,29853476.31093452,57425322.75899553,80,0.12002800070018116,204.02973933894432
1.38,29853476.31093452,57425322.75899553,80,0.13002825070644497,222.46283055536455
1.38,29853476.31093452,57425322.75899553,80,0.14002850071270878,241.20088109889377
1.38,29853476.31093452,57425322.75899553,80,0.1500287507189726,254.8572187601251
1.38,29853476.31093452,57425322.75899553,80,0.1600290007252364,281.23723284283057
1.38,29853476.31093452,57425322.75899553,80,0.17002925073150021,285.2542262017356
1.38,29853476.31093452,57425322.75899553,80,0.18002950073776403,180.90571606378685
1.38,29853476.31093452,57425322.75899553,80,0.19002975074402784,75.27279445481763
0.42,4559409.423261611,4034897.81692798,10,2.5000625015647593e-05,1.5860489525738972
0.42,4559409.423261611,4034897.81692798,10,0.010025250631279348,9.342139746924632
0.42,4559409.423261611,4034897.81692798,10,0.02002550063754316,13.929532211536184
0.42,4559409.423261611,4034897.81692798,10,0.03002575064380697,18.552889458232276
0.42,4559409.423261611,4034897.81692798,10,0.04002600065007078,19.797398606095694
0.42,4559409.423261611,4034897.81692798,10,0.05002625065633459,22.461591511620163
0.42,4559409.423261611,4034897.81692798,10,0.0600265006625984,17.909383142884934
0.42,4559409.423261611,4034897.81692798,10,0.07002675066886221,17.673449297335527
0.42,4559409.423261611,4034897.81692798,10,0.08002700067512603,15.824779186409268
0.42,4559409.423261611,4034897.81692798,10,0.09002725068138984,14.673608662517267
0.42,4559409.423261611,4034897.81692798,10,0.10002750068765365,14.250360077512111
0.42,4559409.423261611,4034897.81692798,10,0.11002775069391735,14.243709495648957
0.42,4559409.423261611,4034897.81692798,10,0.12002800070018116,13.627684473054106
0.42,4559409.423261611,4034897.81692798,10,0.13002825070644497,14.256677746750988
0.42,4559409.423261611,4034897.81692798,10,0.14002850071270878,11.750591775951438
0.42,4559409.423261611,4034897.81692798,10,0.1500287507189726,12.644906034699108
0.42,4559409.423261611,4034897.81692798,10,0.1600290007252364,12.254930874792244
0.42,4559409.423261611,4034897.81692798,10,0.17002925073150021,11.556534268348972
0.42,4559409.423261611,4034897.81692798,10,0.18002950073776403,13.376906150519032
0.42,4559409.423261611,4034897.81692798,10,0.19002975074402784,12.326217274953867
0.42,4559409.423261611,4034897.81692798,20,2.5000625015647593e-05,0.9746548420788274
0.42,4559409.423261611,4034897.81692798,20,0.010025250631279348,13.388131512413025
0.42,4559409.423261611,4034897.81692798,20,0.02002550063754316,20.387195528019376
0.42,4559409.423261611,4034897.81692798,20,0.03002575064380697,27.1720225054551
0.42,4559409.423261611,4034897.81692798,20,0.04002600065007078,31.213628390050165
0.42,4559409.423261611,4034897.81692798,20,0.05002625065633459,36.799495458127346
0.42,4559409.423261611,4034897.81692798,20,0.0600265006625984,37.36479772704482
0.42,4559409.423261611,4034897.81692798,20,0.07002675066886221,28.073025695146917
0.42,4559409.423261611,4034897.81692798,20,0.08002700067512603,24.405702239824883
0.42,4559409.423261611,4034897.81692798,20,0.09002725068138984,25.023413648436122
0.42,4559409.423261611,4034897.81692798,20,0.10002750068765365,26.76791646421446
0.42,4559409.423261611,4034897.81692798,20,0.11002775069391735,25.769532390170106
0.42,4559409.423261611,4034897.81692798,20,0.12002800070018116,20.876918166878507
0.42,4559409.423261611,4034897.81692798,20,0.13002825070644497,23.352807775326564
0.42,4559409.423261611,4034897.81692798,20,0.14002850071270878,22.246791999233707
0.42,4559409.423261611,4034897.81692798,20,0.1500287507189726,23.566785606656193
0.42,4559409.423261611,4034897.81692798,20,0.1600290007252364,21.50531891731294
0.42,4559409.423261611,4034897.81692798,20,0.17002925073150021,20.11876026516395
0.42,4559409.423261611,4034897.81692798,20,0.18002950073776403,20.983068413084357
0.42,4559409.423261611,4034897.81692798,20,0.19002975074402784,20.66957395947613
0.42,4559409.423261611,4034897.81692798,40,2.5000625015647593e-05,2.820153817446947
0.42,4559409.423261611,4034897.81692798,40,0.010025250631279348,21.308426851355822
0.42,4559409.423261611,4034897.81692798,40,0.02002550063754316,31.492351344697596
0.42,4559409.423261611,4034897.81692798,40,0.03002575064380697,38.10260767400429
0.42,4559409.423261611,4034897.81692798,40,0.04002600065007078,43.223311683596044
0.42,4559409.423261611,4034897.81692798,40,0.05002625065633459,57.93881526854152
0.42,4559409.423261611,4034897.81692798,40,0.0600265006625984,67.65756806255435
0.42,4559409.423261611,4034897.81692798,40,0.07002675066886221,67.95290013392705
0.42,4559409.423261611,4034897.81692798,40,0.08002700067512603,59.0378051003898
0.42,4559409.423261611,4034897.81692798,40,0.09002725068138984,48.21524494477393
0.42,4559409.423261611,4034897.81692798,40,0.10002750068765365,49.902652092669264
0.42,4559409.423261611,4034897.81692798,40,0.11002775069391735,43.075792990460876
0.42,4559409.423261611,4034897.81692798,40,0.12002800070018116,39.61174677787605
0.42,4559409.423261611,4034897.81692798,40,0.13002825070644497,43.170582839164524
0.42,4559409.423261611,4034897.81692798,40,0.14002850071270878,48.71646785271414
0.42,4559409.423261611,4034897.81692798,40,0.1500287507189726,40.7604791078057
0.42,4559409.423261611,4034897.81692798,40,0.1600290007252364,41.20428659572973
0.42,4559409.423261611,4034897.81692798,40,0.17002925073150021,35.412238206931576
0.42,4559409.423261611,4034897.81692798,40,0.18002950073776403,44.260206810057
0.42,4559409.423261611,4034897.81692798,40,0.19002975074402784,41.46601109457181
0.42,4559409.423261611,4034897.81692798,60,2.5000625015647593e-05,-0.2484792845387906
0.42,4559409.423261611,4034897.81692798,60,0.010025250631279348,18.572989599362014
0.42,4559409.423261611,4034897.81692798,60,0.02002550063754316,34.674412006888005
0.42,4559409.423261611,4034897.81692798,60,0.03002575064380697,47.189796656459734
0.42,4559409.423261611,4034897.81692798,60,0.04002600065007078,52.02091607222332
0.42,4559409.423261611,4034897.81692798,60,0.05002625065633459,58.98990676723279
0.42,4559409.423261611,4034897.81692798,60,0.0600265006625984,65.89097704853951
0.42,4559409.423261611,4034897.81692798,60,0.07002675066886221,82.39574850486261
0.42,4559409.423261611,4034897.81692798,60,0.08002700067512603,94.74393652107447
0.42,4559409.423261611,4034897.81692798,60,0.09002725068138984,96.68272088115758
0.42,4559409.423261611,4034897.81692798,60,0.10002750068765365,94.7923730562946
0.42,4559409.423261611,4034897.81692798,60,0.11002775069391735,55.901331739047855
0.42,4559409.423261611,4034897.81692798,60,0.12002800070018116,54.57128616857451
0.42,4559409.423261611,4034897.81692798,60,0.13002825070644497,56.85163833904488
0.42,4559409.423261611,4034897.81692798,60,0.14002850071270878,60.58380357090084
0.42,4559409.423261611,4034897.81692798,60,0.1500287507189726,62.412254625892295
0.42,4559409.423261611,4034897.81692798,60,0.1600290007252364,53.504811751756044
0.42,4559409.423261611,4034897.81692798,60,0.17002925073150021,55.61774501480563
0.42,4559409.423261611,4034897.81692798,60,0.18002950073776403,50.06444819488433
0.42,4559409.423261611,4034897.81692798,60,0.19002975074402784,52.647513360054255
0.42,4559409.423261611,4034897.81692798,80,2.5000625015647593e-05,-0.23649147009788454
0.42,4559409.423261611,4034897.81692798,80,0.010025250631279348,21.89658490752639
0.42,4559409.423261611,4034897.81692798,80,0.02002550063754316,45.98995673122758
0.42,4559409.423261611,4034897.81692798,80,0.03002575064380697,58.620377659935684
0.42,4559409.423261611,4034897.81692798,80,0.04002600065007078,56.07944542162415
0.42,4559409.423261611,4034897.81692798,80,0.05002625065633459,60.87952179002121
0.42,4559409.423261611,4034897.81692798,80,0.0600265006625984,79.75484709795562
0.42,4559409.423261611,4034897.81692798,80,0.07002675066886221,95.91816879996506
0.42,4559409.423261611,4034897.81692798,80,0.08002700067512603,111.83738808161083
0.42,4559409.423261611,4034897.81692798,80,0.09002725068138984,108.47896942430967
0.42,4559409.423261611,4034897.81692798,80,0.10002750068765365,120.37732612818864
0.42,4559409.423261611,4034897.81692798,80,0.11002775069391735,99.84159148192003
0.42,4559409.423261611,4034897.81692798,80,0.12002800070018116,64.12449078133824
0.42,4559409.423261611,4034897.81692798,80,0.13002825070644497,78.36954540582174
0.42,4559409.423261611,4034897.81692798,80,0.14002850071270878,86.2894084136163
0.42,4559409.423261611,4034897.81692798,80,0.1500287507189726,87.45342418218628
0.42,4559409.423261611,4034897.81692798,80,0.1600290007252364,90.50187867439762
0.42,4559409.423261611,4034897.81692798,80,0.17002925073150021,87.46210959374424
0.42,4559409.423261611,4034897.81692798,80,0.18002950073776403,87.22007523479131
0.42,4559409.423261611,4034897.81692798,80,0.19002975074402784,75.12786108353313
1.29,36274749.84815937,39253430.45918009,10,2.5000625015647593e-05,1.5860489525738972
1.29,36274749.84815937,39253430.45918009,10,0.010025250631279348,9.189757484709043
1.29,36274749.84815937,39253430.45918009,10,0.02002550063754316,14.76374150570921
1.29,36274749.84815937,39253430.45918009,10,0.03002575064380697,21.756829734100048
1.29,36274749.84815937,39253430.45918009,10,0.04002600065007078,30.353219891326958
1.29,36274749.84815937,39253430.45918009,10,0.05002625065633459,40.737719289980454
1.29,36274749.84815937,39253430.45918009,10,0.0600265006625984,50.39136979212798
1.29,36274749.84815937,39253430.45918009,10,0.07002675066886221,61.40757751602453
1.29,36274749.84815937,39253430.45918009,10,0.08002700067512603,71.4296975969405
1.29,36274749.84815937,39253430.45918009,10,0.09002725068138984,84.34479364317039
1.29,36274749.84815937,39253430.45918009,10,0.10002750068765365,95.75552121684393
1.29,36274749.84815937,39253430.45918009,10,0.11002775069391735,91.33107371809962
1.29,36274749.84815937,39253430.45918009,10,0.12002800070018116,54.06856728398747
1.29,36274749.84815937,39253430.45918009,10,0.13002825070644497,30.699908163273694
1.29,36274749.84815937,39253430.45918009,10,0.14002850071270878,24.90890775668101
1.29,36274749.84815937,39253430.45918009,10,0.1500287507189726,24.70776407129802
1.29,36274749.84815937,39253430.45918009,10,0.1600290007252364,23.80968180557619
1.29,36274749.84815937,39253430.45918009,10,0.17002925073150021,28.441157207287265
1.29,36274749.84815937,39253430.45918009,10,0.18002950073776403,26.2973595167339
1.29,36274749.84815937,39253430.45918009,10,0.19002975074402784,23.95391845005317
1.29,36274749.84815937,39253430.45918009,20,2.5000625015647593e-05,0.9746548420788274
1.29,36274749.84815937,39253430.45918009,20,0.010025250631279348,13.2578392760084
1.29,36274749.84815937,39253430.45918009,20,0.02002550063754316,19.95522206743382
1.29,36274749.84815937,39253430.45918009,20,0.03002575064380697,28.269542787680276
1.29,36274749.84815937,39253430.45918009,20,0.04002600065007078,37.05366258027255
1.29,36274749.84815937,39253430.45918009,20,0.05002625065633459,48.64606162541977
1.29,36274749.84815937,39253430.45918009,20,0.0600265006625984,61.43570463242131
1.29,36274749.84815937,39253430.45918009,20,0.07002675066886221,74.83372397472347
1.29,36274749.84815937,39253430.45918009,20,0.08002700067512603,88.254230206289
1.29,36274749.84815937,39253430.45918009,20,0.09002725068138984,98.4568176667463
1.29,36274749.84815937,39253430.45918009,20,0.10002750068765365,115.03259048866707
1.29,36274749.84815937,39253430.45918009,20,0.11002775069391735,113.8363323339248
1.29,36274749.84815937,39253430.45918009,20,0.12002800070018116,82.33455488559183
1.29,36274749.84815937,39253430.45918009,20,0.13002825070644497,47.79538404883356
1.29,36274749.84815937,39253430.45918009,20,0.14002850071270878,42.011010451808495
1.29,36274749.84815937,39253430.45918009,20,0.1500287507189726,44.03412655877384
1.29,36274749.84815937,39253430.45918009,20,0.1600290007252364,47.66973532738195
1.29,36274749.84815937,39253430.45918009,20,0.17002925073150021,43.56347700779848
1.29,36274749.84815937,39253430.45918009,20,0.18002950073776403,44.26645111546319
1.29,36274749.84815937,39253430.45918009,20,0.19002975074402784,35.9319318790036
1.29,36274749.84815937,39253430.45918009,40,2.5000625015647593e-05,2.820153817446947
1.29,36274749.84815937,39253430.45918009,40,0.010025250631279348,21.18743556101819
1.29,36274749.84815937,39253430.45918009,40,0.02002550063754316,31.764342930263965
1.29,36274749.84815937,39253430.45918009,40,0.03002575064380697,37.183784084843424
1.29,36274749.84815937,39253430.45918009,40,0.04002600065007078,47.910586568487865
1.29,36274749.84815937,39253430.45918009,40,0.05002625065633459,63.71540143451245
1.29,36274749.84815937,39253430.45918009,40,0.0600265006625984,79.55244337081814
1.29,36274749.84815937,39253430.45918009,40,0.07002675066886221,91.49496648017642
1.29,36274749.84815937,39253430.45918009,40,0.08002700067512603,104.86821575245231
1.29,36274749.84815937,39253430.45918009,40,0.09002725068138984,123.18411941259953
1.29,36274749.84815937,39253430.45918009,40,0.10002750068765365,143.94009959877621
1.29,36274749.84815937,39253430.45918009,40,0.11002775069391735,159.48076867491181
1.29,36274749.84815937,39253430.45918009,40,0.12002800070018116,172.06576949622462
1.29,36274749.84815937,39253430.45918009,40,0.13002825070644497,167.37811164733517
1.29,36274749.84815937,39253430.45918009,40,0.14002850071270878,101.26650066640008
1.29,36274749.84815937,39253430.45918009,40,0.1500287507189726,91.96311634352509
1.29,36274749.84815937,39253430.45918009,40,0.1600290007252364,98.25482663284066
1.29,36274749.84815937,39253430.45918009,40,0.17002925073150021,86.14640980094057
1.29,36274749.84815937,39253430.45918009,40,0.18002950073776403,82.10517515985094
1.29,36274749.84815937,39253430.45918009,40,0.19002975074402784,83.13563879765043
1.29,36274749.84815937,39253430.45918009,60,2.5000625015647593e-05,-0.2484792845387906
1.29,36274749.84815937,39253430.45918009,60,0.010025250631279348,18.590149485815093
1.29,36274749.84815937,39253430.45918009,60,0.02002550063754316,35.9288738653112
1.29,36274749.84815937,39253430.45918009,60,0.03002575064380697,47.625543071162866
1.29,36274749.84815937,39253430.45918009,60,0.04002600065007078,46.14332179146187
1.29,36274749.84815937,39253430.45918009,60,0.05002625065633459,60.577410175438494
1.29,36274749.84815937,39253430.45918009,60,0.0600265006625984,79.22837175001499
1.29,36274749.84815937,39253430.45918009,60,0.07002675066886221,99.87729588196028
1.29,36274749.84815937,39253430.45918009,60,0.08002700067512603,118.83958191327402
1.29,36274749.84815937,39253430.45918009,60,0.09002725068138984,136.30902711015648
1.29,36274749.84815937,39253430.45918009,60,0.10002750068765365,149.12061648937066
1.29,36274749.84815937,39253430.45918009,60,0.11002775069391735,165.32648663797133
1.29,36274749.84815937,39253430.45918009,60,0.12002800070018116,180.9379071933934
1.29,36274749.84815937,39253430.45918009,60,0.13002825070644497,200.92944363111255
1.29,36274749.84815937,39253430.45918009,60,0.14002850071270878,218.6932879674626
1.29,36274749.84815937,39253430.45918009,60,0.1500287507189726,235.89180855234397
1.29,36274749.84815937,39253430.45918009,60,0.1600290007252364,156.41891170087197
1.29,36274749.84815937,39253430.45918009,60,0.17002925073150021,89.37279528558213
1.29,36274749.84815937,39253430.45918009,60,0.18002950073776403,95.71429933682451
1.29,36274749.84815937,39253430.45918009,60,0.19002975074402784,92.74643103905815
1.29,36274749.84815937,39253430.45918009,80,2.5000625015647593e-05,-0.23649147009788454
1.29,36274749.84815937,39253430.45918009,80,0.010025250631279348,22.24362075470096
1.29,36274749.84815937,39253430.45918009,80,0.02002550063754316,45.724883040280176
1.29,36274749.84815937,39253430.45918009,80,0.03002575064380697,57.80038187080729
1.29,36274749.84815937,39253430.45918009,80,0.04002600065007078,55.36998956837037
1.29,36274749.84815937,39253430.45918009,80,0.05002625065633459,63.18749472805467
1.29,36274749.84815937,39253430.45918009,80,0.0600265006625984,83.91144253173799
1.29,36274749.84815937,39253430.45918009,80,0.07002675066886221,110.9556094420572
1.29,36274749.84815937,39253430.45918009,80,0.08002700067512603,133.01869758797028
1.29,36274749.84815937,39253430.45918009,80,0.09002725068138984,136.80744030952005
1.29,36274749.84815937,39253430.45918009,80,0.10002750068765365,158.30066959521966
1.29,36274749.84815937,39253430.45918009,80,0.11002775069391735,182.8343175250338
1.29,36274749.84815937,39253430.45918009,80,0.12002800070018116,202.08101997178053
1.29,36274749.84815937,39253430.45918009,80,0.13002825070644497,222.1855742135142
1.29,36274749.84815937,39253430.45918009,80,0.14002850071270878,237.08864360628354
1.29,36274749.84815937,39253430.45918009,80,0.1500287507189726,248.96219513393396
1.29,36274749.84815937,39253430.45918009,80,0.1600290007252364,258.28821712384354
1.29,36274749.84815937,39253430.45918009,80,0.17002925073150021,146.83713473247388
1.29,36274749.84815937,39253430.45918009,80,0.18002950073776403,81.20815754896348
1.29,36274749.84815937,39253430.45918009,80,0.19002975074402784,79.86492322776338
2.72,9331326.859260561,74016237.7540698,10,2.5000625015647593e-05,1.5860489525738972
2.72,9331326.859260561,74016237.7540698,10,0.010025250631279348,9.186785080182311
2.72,9331326.859260561,74016237.7540698,10,0.02002550063754316,14.766299597801856
2.72,9331326.859260561,74016237.7540698,10,0.03002575064380697,21.78066064290899
2.72,9331326.859260561,74016237.7540698,10,0.04002600065007078,30.462172533273048
2.72,9331326.859260561,74016237.7540698,10,0.05002625065633459,40.80334913924763
2.72,9331326.859260561,74016237.7540698,10,0.0600265006625984,49.466567162611014
2.72,9331326.859260561,74016237.7540698,10,0.07002675066886221,60.15173049272534
2.72,9331326.859260561,74016237.7540698,10,0.08002700067512603,71.71394283813328
2.72,9331326.859260561,74016237.7540698,10,0.09002725068138984,83.33769907938758
2.72,9331326.859260561,74016237.7540698,10,0.10002750068765365,88.73672857781138
2.72,9331326.859260561,74016237.7540698,10,0.11002775069391735,83.04523858479344
2.72,9331326.859260561,74016237.7540698,10,0.12002800070018116,56.418059144561035
2.72,9331326.859260561,74016237.7540698,10,0.13002825070644497,40.668268981272654
2.72,9331326.859260561,74016237.7540698,10,0.14002850071270878,27.239388172434158
2.72,9331326.859260561,74016237.7540698,10,0.1500287507189726,24.279719899804785
2.72,9331326.859260561,74016237.7540698,10,0.1600290007252364,27.04367099717038
2.72,9331326.859260561,74016237.7540698,10,0.17002925073150021,30.21155652918604
2.72,9331326.859260561,74016237.7540698,10,0.18002950073776403,27.765025170243284
2.72,9331326.859260561,74016237.7540698,10,0.19002975074402784,27.848354951896564
2.72,9331326.859260561,74016237.7540698,20,2.5000625015647593e-05,0.9746548420788274
2.72,9331326.859260561,74016237.7540698,20,0.010025250631279348,13.2518849646049
2.72,9331326.859260561,74016237.7540698,20,0.02002550063754316,19.969169400212163
2.72,9331326.859260561,74016237.7540698,20,0.03002575064380697,28.268860408663482
2.72,9331326.859260561,74016237.7540698,20,0.04002600065007078,37.104192445047104
2.72,9331326.859260561,74016237.7540698,20,0.05002625065633459,48.70431816875425
2.72,9331326.859260561,74016237.7540698,20,0.0600265006625984,61.637854470848545
2.72,9331326.859260561,74016237.7540698,20,0.07002675066886221,75.13564655744031
2.72,9331326.859260561,74016237.7540698,20,0.08002700067512603,87.9253699556084
2.72,9331326.859260561,74016237.7540698,20,0.09002725068138984,98.65444572420408
2.72,9331326.859260561,74016237.7540698,20,0.10002750068765365,116.3490120828439
2.72,9331326.859260561,74016237.7540698,20,0.11002775069391735,134.87217672193796
2.72,9331326.859260561,74016237.7540698,20,0.12002800070018116,144.9362390928951
2.72,9331326.859260561,74016237.7540698,20,0.13002825070644497,144.41202173079554
2.72,9331326.859260561,74016237.7540698,20,0.14002850071270878,102.31872630897763
2.72,9331326.859260561,74016237.7540698,20,0.1500287507189726,45.85937582469471
2.72,9331326.859260561,74016237.7540698,20,0.1600290007252364,36.57562096147093
2.72,9331326.859260561,74016237.7540698,20,0.17002925073150021,31.343729122330235
2.72,9331326.859260561,74016237.7540698,20,0.18002950073776403,27.560365972873413
2.72,9331326.859260561,74016237.7540698,20,0.19002975074402784,34.40819060979019
2.72,9331326.859260561,74016237.7540698,40,2.5000625015647593e-05,2.820153817446947
2.72,9331326.859260561,74016237.7540698,40,0.010025250631279348,21.19168303858947
2.72,9331326.859260561,74016237.7540698,40,0.02002550063754316,32.10998319752048
2.72,9331326.859260561,74016237.7540698,40,0.03002575064380697,37.209460433007806
2.72,9331326.859260561,74016237.7540698,40,0.04002600065007078,47.9463213658711
2.72,9331326.859260561,74016237.7540698,40,0.05002625065633459,63.781699931219634
2.72,9331326.859260561,74016237.7540698,40,0.0600265006625984,79.88771239314897
2.72,9331326.859260561,74016237.7540698,40,0.07002675066886221,91.93469506723207
2.72,9331326.859260561,74016237.7540698,40,0.08002700067512603,105.81277402867559
2.72,9331326.859260561,74016237.7540698,40,0.09002725068138984,124.22946243494174
2.72,9331326.859260561,74016237.7540698,40,0.10002750068765365,145.39477618006265
2.72,9331326.859260561,74016237.7540698,40,0.11002775069391735,161.11758850814124
2.72,9331326.859260561,74016237.7540698,40,0.12002800070018116,173.89744996454647
2.72,9331326.859260561,74016237.7540698,40,0.13002825070644497,190.96358880902417
2.72,9331326.859260561,74016237.7540698,40,0.14002850071270878,209.92555155018647
2.72,9331326.859260561,74016237.7540698,40,0.1500287507189726,220.773923589393
2.72,9331326.859260561,74016237.7540698,40,0.1600290007252364,224.5033874797039
2.72,9331326.859260561,74016237.7540698,40,0.17002925073150021,164.1550068105874
2.72,9331326.859260561,74016237.7540698,40,0.18002950073776403,78.73199399559344
2.72,9331326.859260561,74016237.7540698,40,0.19002975074402784,70.84734330152533
2.72,9331326.859260561,74016237.7540698,60,2.5000625015647593e-05,-0.2484792845387906
2.72,9331326.859260561,74016237.7540698,60,0.010025250631279348,18.592518311576963
2.72,9331326.859260561,74016237.7540698,60,0.02002550063754316,35.93163197691509
2.72,9331326.859260561,74016237.7540698,60,0.03002575064380697,47.94687157748636
2.72,9331326.859260561,74016237.7540698,60,0.04002600065007078,46.332890498252944
2.72,9331326.859260561,74016237.7540698,60,0.05002625065633459,60.404792955965014
2.72,9331326.859260561,74016237.7540698,60,0.0600265006625984,78.70232856838209
2.72,9331326.859260561,74016237.7540698,60,0.07002675066886221,99.54173145012393
2.72,9331326.859260561,74016237.7540698,60,0.08002700067512603,118.02564496506226
2.72,9331326.859260561,74016237.7540698,60,0.09002725068138984,137.3698646062073
2.72,9331326.859260561,74016237.7540698,60,0.10002750068765365,154.29027556171047
2.72,9331326.859260561,74016237.7540698,60,0.11002775069391735,168.4342548964737
2.72,9331326.859260561,74016237.7540698,60,0.12002800070018116,186.233378955322
2.72,9331326.859260561,74016237.7540698,60,0.13002825070644497,207.98001847478417
2.72,9331326.859260561,74016237.7540698,60,0.14002850071270878,224.06730680486237
2.72,9331326.859260561,74016237.7540698,60,0.1500287507189726,251.67861107096715
2.72,9331326.859260561,74016237.7540698,60,0.1600290007252364,266.569948021568
2.72,9331326.859260561,74016237.7540698,60,0.17002925073150021,281.2386640439681
2.72,9331326.859260561,74016237.7540698,60,0.18002950073776403,294.6156137822003
2.72,9331326.859260561,74016237.7540698,60,0.19002975074402784,221.56221775739206
2.72,9331326.859260561,74016237.7540698,80,2.5000625015647593e-05,-0.23649147009788454
2.72,9331326.859260561,74016237.7540698,80,0.010025250631279348,22.239947326255425
2.72,9331326.859260561,74016237.7540698,80,0.02002550063754316,45.73433884195664
2.72,9331326.859260561,74016237.7540698,80,0.03002575064380697,57.28319026605147
2.72,9331326.859260561,74016237.7540698,80,0.04002600065007078,55.068443934902575
2.72,9331326.859260561,74016237.7540698,80,0.05002625065633459,63.27074612980157
2.72,9331326.859260561,74016237.7540698,80,0.0600265006625984,83.88683345383257
2.72,9331326.859260561,74016237.7540698,80,0.07002675066886221,111.02175264740694
2.72,9331326.859260561,74016237.7540698,80,0.08002700067512603,133.1607142446614
2.72,9331326.859260561,74016237.7540698,80,0.09002725068138984,135.83880959363992
2.72,9331326.859260561,74016237.7540698,80,0.10002750068765365,159.18297251912068
2.72,9331326.859260561,74016237.7540698,80,0.11002775069391735,183.75500603604434
2.72,9331326.859260561,74016237.7540698,80,0.12002800070018116,203.68111016000324
2.72,9331326.859260561,74016237.7540698,80,0.13002825070644497,221.76625590864253
2.72,9331326.859260561,74016237.7540698,80,0.14002850071270878,242.90704757512313
2.72,9331326.859260561,74016237.7540698,80,0.1500287507189726,261.3529831163441
2.72,9331326.859260561,74016237.7540698,80,0.1600290007252364,282.22304917761664
2.72,9331326.859260561,74016237.7540698,80,0.17002925073150021,303.64512468555097
2.72,9331326.859260561,74016237.7540698,80,0.18002950073776403,328.6657608195827
2.72,9331326.859260561,74016237.7540698,80,0.19002975074402784,300.4970764282691
1.01,28624951.372913264,76427005.63799463,10,2.5000625015647593e-05,1.5860489525738972
1.01,28624951.372913264,76427005.63799463,10,0.010025250631279348,9.190486216809035
1.01,28624951.372913264,76427005.63799463,10,0.02002550063754316,14.750807117615919
1.01,28624951.372913264,76427005.63799463,10,0.03002575064380697,21.750816114620534
1.01,28624951.372913264,76427005.63799463,10,0.04002600065007078,30.33282880159761
1.01,28624951.372913264,76427005.63799463,10,0.05002625065633459,40.728186911961146
1.01,28624951.372913264,76427005.63799463,10,0.0600265006625984,50.373797810413514
1.01,28624951.372913264,76427005.63799463,10,0.07002675066886221,61.867222840456485
1.01,28624951.372913264,76427005.63799463,10,0.08002700067512603,72.95761248677367
1.01,28624951.372913264,76427005.63799463,10,0.09002725068138984,85.49350260579651
1.01,28624951.372913264,76427005.63799463,10,0.10002750068765365,97.13018259840736
1.01,28624951.372913264,76427005.63799463,10,0.11002775069391735,105.42207207676785
1.01,28624951.372913264,76427005.63799463,10,0.12002800070018116,114.51668131876897
1.01,28624951.372913264,76427005.63799463,10,0.13002825070644497,87.27405308026003
1.01,28624951.372913264,76427005.63799463,10,0.14002850071270878,41.39508006759301
1.01,28624951.372913264,76427005.63799463,10,0.1500287507189726,34.00077844270439
1.01,28624951.372913264,76427005.63799463,10,0.1600290007252364,38.95978911103853
1.01,28624951.372913264,76427005.63799463,10,0.17002925073150021,42.68485010552295
1.01,28624951.372913264,76427005.63799463,10,0.18002950073776403,36.74463379153576
1.01,28624951.372913264,76427005.63799463,10,0.19002975074402784,31.527636531512453
1.01,28624951.372913264,76427005.63799463,20,2.5000625015647593e-05,0.9746548420788274
1.01,28624951.372913264,76427005.63799463,20,0.010025250631279348,13.256767291291185
1.01,28624951.372913264,76427005.63799463,20,0.02002550063754316,19.94665725110981
1.01,28624951.372913264,76427005.63799463,20,0.03002575064380697,28.258592840794847
1.01,28624951.372913264,76427005.63799463,20,0.04002600065007078,37.03807980715163
1.01,28624951.372913264,76427005.63799463,20,0.05002625065633459,48.62463219856462
1.01,28624951.372913264,76427005.63799463,20,0.0600265006625984,61.41970850917624
1.01,28624951.372913264,76427005.63799463,20,0.07002675066886221,74.78344459433661
1.01,28624951.372913264,76427005.63799463,20,0.08002700067512603,86.98736378974493
1.01,28624951.372913264,76427005.63799463,20,0.09002725068138984,99.72377566212391
1.01,28624951.372913264,76427005.63799463,20,0.10002750068765365,117.46841940634614
1.01,28624951.372913264,76427005.63799463,20,0.11002775069391735,135.09859939059754
1.01,28624951.372913264,76427005.63799463,20,0.12002800070018116,144.78462289991037
1.01,28624951.372913264,76427005.63799463,20,0.13002825070644497,146.66820704757194
1.01,28624951.372913264,76427005.63799463,20,0.14002850071270878,96.25015731873827
1.01,28624951.372913264,76427005.63799463,20,0.1500287507189726,61.65591618344705
1.01,28624951.372913264,76427005.63799463,20,0.1600290007252364,45.85035073655113
1.01,28624951.372913264,76427005.63799463,20,0.17002925073150021,48.12166052947573
1.01,28624951.372913264,76427005.63799463,20,0.18002950073776403,50.268249696071045
1.01,28624951.372913264,76427005.63799463,20,0.19002975074402784,45.12281634966076
1.01,28624951.372913264,76427005.63799463,40,2.5000625015647593e-05,2.820153817446947
1.01,28624951.372913264,76427005.63799463,40,0.010025250631279348,21.190634389338925
1.01,28624951.372913264,76427005.63799463,40,0.02002550063754316,31.75798410452427
1.01,28624951.372913264,76427005.63799463,40,0.03002575064380697,37.18432604351656
1.01,28624951.372913264,76427005.63799463,40,0.04002600065007078,47.909785923330816
1.01,28624951.372913264,76427005.63799463,40,0.05002625065633459,63.68707276225481
1.01,28624951.372913264,76427005.63799463,40,0.0600265006625984,79.48886096414186
1.01,28624951.372913264,76427005.63799463,40,0.07002675066886221,91.40129163341548
1.01,28624951.372913264,76427005.63799463,40,0.08002700067512603,104.76504244440324
1.01,28624951.372913264,76427005.63799463,40,0.09002725068138984,122.82090392655772
1.01,28624951.372913264,76427005.63799463,40,0.10002750068765365,143.71667599598157
1.01,28624951.372913264,76427005.63799463,40,0.11002775069391735,161.13655287471107
1.01,28624951.372913264,76427005.63799463,40,0.12002800070018116,175.84999732215996
1.01,28624951.372913264,76427005.63799463,40,0.13002825070644497,193.40248217691993
1.01,28624951.372913264,76427005.63799463,40,0.14002850071270878,210.72577368151258
1.01,28624951.372913264,76427005.63799463,40,0.1500287507189726,174.377067258508
1.01,28624951.372913264,76427005.63799463,40,0.1600290007252364,91.03868419337871
1.01,28624951.372913264,76427005.63799463,40,0.17002925073150021,80.5437907847701
1.01,28624951.372913264,76427005.63799463,40,0.18002950073776403,60.77500962584689
1.01,28624951.372913264,76427005.63799463,40,0.19002975074402784,36.57298796237555
1.01,28624951.372913264,76427005.63799463,60,2.5000625015647593e-05,-0.2484792845387906
1.01,28624951.372913264,76427005.63799463,60,0.010025250631279348,18.59321032726717
1.01,28624951.372913264,76427005.63799463,60,0.02002550063754316,35.922306270936936
1.01,28624951.372913264,76427005.63799463,60,0.03002575064380697,47.610177890400145
1.01,28624951.372913264,76427005.63799463,60,0.04002600065007078,46.118397538858
1.01,28624951.372913264,76427005.63799463,60,0.05002625065633459,60.62132684468916
1.01,28624951.372913264,76427005.63799463,60,0.0600265006625984,78.86420450327998
1.01,28624951.372913264,76427005.63799463,60,0.07002675066886221,99.62798673638441
1.01,28624951.372913264,76427005.63799463,60,0.08002700067512603,118.0156193286423
1.01,28624951.372913264,76427005.63799463,60,0.09002725068138984,137.34517333074925
1.01,28624951.372913264,76427005.63799463,60,0.10002750068765365,154.71614092301334
1.01,28624951.372913264,76427005.63799463,60,0.11002775069391735,168.14869247757028
1.01,28624951.372913264,76427005.63799463,60,0.12002800070018116,182.76250506879063
1.01,28624951.372913264,76427005.63799463,60,0.13002825070644497,203.83015118026833
1.01,28624951.372913264,76427005.63799463,60,0.14002850071270878,221.95603969773174
1.01,28624951.372913264,76427005.63799463,60,0.1500287507189726,247.4183484670763
1.01,28624951.372913264,76427005.63799463,60,0.1600290007252364,258.8853169005178
1.01,28624951.372913264,76427005.63799463,60,0.17002925073150021,185.15924692612458
1.01,28624951.372913264,76427005.63799463,60,0.18002950073776403,97.00878794138401
1.01,28624951.372913264,76427005.63799463,60,0.19002975074402784,82.79056338879386
1.01,28624951.372913264,76427005.63799463,80,2.5000625015647593e-05,-0.23649147009788454
1.01,28624951.372913264,76427005.63799463,80,0.010025250631279348,22.23687284436089
1.01,28624951.372913264,76427005.63799463,80,0.02002550063754316,45.719870815786464
1.01,28624951.372913264,76427005.63799463,80,0.03002575064380697,57.70433021302584
1.01,28624951.372913264,76427005.63799463,80,0.04002600065007078,55.355705673964444
1.01,28624951.372913264,76427005.63799463,80,0.05002625065633459,63.22008888933846
1.01,28624951.372913264,76427005.63799463,80,0.0600265006625984,83.92045842107275
1.01,28624951.372913264,76427005.63799463,80,0.07002675066886221,110.77872395029432
1.01,28624951.372913264,76427005.63799463,80,0.08002700067512603,133.2414232178174
1.01,28624951.372913264,76427005.63799463,80,0.09002725068138984,136.28686907663982
1.01,28624951.372913264,76427005.63799463,80,0.10002750068765365,157.91146821756334
1.01,28624951.372913264,76427005.63799463,80,0.11002775069391735,183.71380560713519
1.01,28624951.372913264,76427005.63799463,80,0.12002800070018116,203.7589508288607
1.01,28624951.372913264,76427005.63799463,80,0.13002825070644497,223.02823383357216
1.01,28624951.372913264,76427005.63799463,80,0.14002850071270878,242.55450181560485
1.01,28624951.372913264,76427005.63799463,80,0.1500287507189726,258.7034786281344
1.01,28624951.372913264,76427005.63799463,80,0.1600290007252364,268.77228429053434
1.01,28624951.372913264,76427005.63799463,80,0.17002925073150021,216.63437014400142
1.01,28624951.372913264,76427005.63799463,80,0.18002950073776403,153.74587424997182
1.01,28624951.372913264,76427005.63799463,80,0.19002975074402784,125.1718689533269
1.29,22162139.546574377,13111280.887312358,10,2.5000625015647593e-05,1.5860489525738972
1.29,22162139.546574377,13111280.887312358,10,0.010025250631279348,9.189757484709043
1.29,22162139.546574377,13111280.887312358,10,0.02002550063754316,14.76374150570921
1.29,22162139.546574377,13111280.887312358,10,0.03002575064380697,21.7447601932504
1.29,22162139.546574377,13111280.887312358,10,0.04002600065007078,29.94450731456545
1.29,22162139.546574377,13111280.887312358,10,0.05002625065633459,41.11580427313315
1.29,22162139.546574377,13111280.887312358,10,0.0600265006625984,48.574908713264335
1.29,22162139.546574377,13111280.887312358,10,0.07002675066886221,50.833294906724944
1.29,22162139.546574377,13111280.887312358,10,0.08002700067512603,46.89082751792191
1.29,22162139.546574377,13111280.887312358,10,0.09002725068138984,38.12412366477029
1.29,22162139.546574377,13111280.887312358,10,0.10002750068765365,25.900448588988887
1.29,22162139.546574377,13111280.887312358,10,0.11002775069391735,25.526700386441597
1.29,22162139.546574377,13111280.887312358,10,0.12002800070018116,27.031786165254765
1.29,22162139.546574377,13111280.887312358,10,0.13002825070644497,23.65163691244878
1.29,22162139.546574377,13111280.887312358,10,0.14002850071270878,23.351420499015113
1.29,22162139.546574377,13111280.887312358,10,0.1500287507189726,24.188440463031426
1.29,22162139.546574377,13111280.887312358,10,0.1600290007252364,23.10264747821086
1.29,22162139.546574377,13111280.887312358,10,0.17002925073150021,22.218800904372706
1.29,22162139.546574377,13111280.887312358,10,0.18002950073776403,22.14338930601375
1.29,22162139.546574377,13111280.887312358,10,0.19002975074402784,20.10927602260732
1.29,22162139.546574377,13111280.887312358,20,2.5000625015647593e-05,0.9746548420788274
1.29,22162139.546574377,13111280.887312358,20,0.010025250631279348,13.2578392760084
1.29,22162139.546574377,13111280.887312358,20,0.02002550063754316,19.95522206743382
1.29,22162139.546574377,13111280.887312358,20,0.03002575064380697,28.269542787680276
1.29,22162139.546574377,13111280.887312358,20,0.04002600065007078,36.68159282978447
1.29,22162139.546574377,13111280.887312358,20,0.05002625065633459,48.851959044437855
1.29,22162139.546574377,13111280.887312358,20,0.0600265006625984,61.987202347004505
1.29,22162139.546574377,13111280.887312358,20,0.07002675066886221,70.54453171100953
1.29,22162139.546574377,13111280.887312358,20,0.08002700067512603,77.39889832790163
1.29,22162139.546574377,13111280.887312358,20,0.09002725068138984,73.33409583002035
1.29,22162139.546574377,13111280.887312358,20,0.10002750068765365,58.917454653085514
1.29,22162139.546574377,13111280.887312358,20,0.11002775069391735,48.19172760802056
1.29,22162139.546574377,13111280.887312358,20,0.12002800070018116,37.4632786371274
1.29,22162139.546574377,13111280.887312358,20,0.13002825070644497,38.70002832389441
1.29,22162139.546574377,13111280.887312358,20,0.14002850071270878,40.89712798650213
1.29,22162139.546574377,13111280.887312358,20,0.1500287507189726,40.28185853054011
1.29,22162139.546574377,13111280.887312358,20,0.1600290007252364,34.93483717727954
1.29,22162139.546574377,13111280.887312358,20,0.17002925073150021,36.767234239912746
1.29,22162139.546574377,13111280.887312358,20,0.18002950073776403,40.39826397180253
1.29,22162139.546574377,13111280.887312358,20,0.19002975074402784,42.299857448036825
1.29,22162139.546574377,13111280.887312358,40,2.5000625015647593e-05,2.820153817446947
1.29,22162139.546574377,13111280.887312358,40,0.010025250631279348,21.18743556101819
1.29,22162139.546574377,13111280.887312358,40,0.02002550063754316,32.14435059701164
1.29,22162139.546574377,13111280.887312358,40,0.03002575064380697,36.87174144121054
1.29,22162139.546574377,13111280.887312358,40,0.04002600065007078,49.48804318543789
1.29,22162139.546574377,13111280.887312358,40,0.05002625065633459,64.60784115814549
1.29,22162139.546574377,13111280.887312358,40,0.0600265006625984,80.75734018772896
1.29,22162139.546574377,13111280.887312358,40,0.07002675066886221,91.90150981097585
1.29,22162139.546574377,13111280.887312358,40,0.08002700067512603,105.72748212775552
1.29,22162139.546574377,13111280.887312358,40,0.09002725068138984,119.59059386944202
1.29,22162139.546574377,13111280.887312358,40,0.10002750068765365,129.60588175506035
1.29,22162139.546574377,13111280.887312358,40,0.11002775069391735,140.08005664282962
1.29,22162139.546574377,13111280.887312358,40,0.12002800070018116,129.79752108409804
1.29,22162139.546574377,13111280.887312358,40,0.13002825070644497,86.33073525027073
1.29,22162139.546574377,13111280.887312358,40,0.14002850071270878,62.341376409966934
1.29,22162139.546574377,13111280.887312358,40,0.1500287507189726,48.93353551164736
1.29,22162139.546574377,13111280.887312358,40,0.1600290007252364,47.607577291408674
1.29,22162139.546574377,13111280.887312358,40,0.17002925073150021,46.58920445693792
1.29,22162139.546574377,13111280.887312358,40,0.18002950073776403,46.98206047462914
1.29,22162139.546574377,13111280.887312358,40,0.19002975074402784,51.631277167238
1.29,22162139.546574377,13111280.887312358,60,2.5000625015647593e-05,-0.2484792845387906
1.29,22162139.546574377,13111280.887312358,60,0.010025250631279348,18.590149485815093
1.29,22162139.546574377,13111280.887312358,60,0.02002550063754316,35.82931674419986
1.29,22162139.546574377,13111280.887312358,60,0.03002575064380697,47.19672306401294
1.29,22162139.546574377,13111280.887312358,60,0.04002600065007078,47.53479529765195
1.29,22162139.546574377,13111280.887312358,60,0.05002625065633459,60.51124121678154
1.29,22162139.546574377,13111280.887312358,60,0.0600265006625984,78.52678424163943
1.29,22162139.546574377,13111280.887312358,60,0.07002675066886221,99.90777556039053
1.29,22162139.546574377,13111280.887312358,60,0.08002700067512603,115.59238917054445
1.29,22162139.546574377,13111280.887312358,60,0.09002725068138984,130.55508486529462
1.29,22162139.546574377,13111280.887312358,60,0.10002750068765365,146.86195613920083
1.29,22162139.546574377,13111280.887312358,60,0.11002775069391735,162.9078794833365
1.29,22162139.546574377,13111280.887312358,60,0.12002800070018116,176.64433344015202
1.29,22162139.546574377,13111280.887312358,60,0.13002825070644497,169.58816947701487
1.29,22162139.546574377,13111280.887312358,60,0.14002850071270878,166.11249745989937
1.29,22162139.546574377,13111280.887312358,60,0.1500287507189726,127.28393302548021
1.29,22162139.546574377,13111280.887312358,60,0.1600290007252364,91.7778527577633
1.29,22162139.546574377,13111280.887312358,60,0.17002925073150021,81.9659663008758
1.29,22162139.546574377,13111280.887312358,60,0.18002950073776403,79.2290997386055
1.29,22162139.546574377,13111280.887312358,60,0.19002975074402784,87.50300345383164
1.29,22162139.546574377,13111280.887312358,80,2.5000625015647593e-05,-0.23649147009788454
1.29,22162139.546574377,13111280.887312358,80,0.010025250631279348,22.24358176838483
1.29,22162139.546574377,13111280.887312358,80,0.02002550063754316,45.925110475085155
1.29,22162139.546574377,13111280.887312358,80,0.03002575064380697,57.69389653990891
1.29,22162139.546574377,13111280.887312358,80,0.04002600065007078,55.442058578884634
1.29,22162139.546574377,13111280.887312358,80,0.05002625065633459,67.21567005758247
1.29,22162139.546574377,13111280.887312358,80,0.0600265006625984,86.15877841692274
1.29,22162139.546574377,13111280.887312358,80,0.07002675066886221,112.50868304083299
1.29,22162139.546574377,13111280.887312358,80,0.08002700067512603,133.09107841007423
1.29,22162139.546574377,13111280.887312358,80,0.09002725068138984,133.37714739836795
1.29,22162139.546574377,13111280.887312358,80,0.10002750068765365,155.75283700873547
1.29,22162139.546574377,13111280.887312358,80,0.11002775069391735,178.15005397968613
1.29,22162139.546574377,13111280.887312358,80,0.12002800070018116,197.78187824311584
1.29,22162139.546574377,13111280.887312358,80,0.13002825070644497,214.95161795393633
1.29,22162139.546574377,13111280.887312358,80,0.14002850071270878,233.37915345092398
1.29,22162139.546574377,13111280.887312358,80,0.1500287507189726,234.0560916126066
1.29,22162139.546574377,13111280.887312358,80,0.1600290007252364,211.67667215286028
1.29,22162139.546574377,13111280.887312358,80,0.17002925073150021,119.34386897685579
1.29,22162139.546574377,13111280.887312358,80,0.18002950073776403,99.28663401176992
1.29,22162139.546574377,13111280.887312358,80,0.19002975074402784,105.07742682485512
0.07,28406448.756701484,19285515.893495776,10,2.5000625015647593e-05,1.5860489525738972
0.07,28406448.756701484,19285515.893495776,10,0.010025250631279348,9.162911894400452
0.07,28406448.756701484,19285515.893495776,10,0.02002550063754316,14.707028737949297
0.07,28406448.756701484,19285515.893495776,10,0.03002575064380697,22.016755791448517
0.07,28406448.756701484,19285515.893495776,10,0.04002600065007078,27.430401349074536
0.07,28406448.756701484,19285515.893495776,10,0.05002625065633459,28.961493666082433
0.07,28406448.756701484,19285515.893495776,10,0.0600265006625984,28.72470319385992
0.07,28406448.756701484,19285515.893495776,10,0.07002675066886221,23.78618306273614
0.07,28406448.756701484,19285515.893495776,10,0.08002700067512603,23.21615339308273
0.07,28406448.756701484,19285515.893495776,10,0.09002725068138984,19.289145852310494
0.07,28406448.756701484,19285515.893495776,10,0.10002750068765365,20.465489982887227
0.07,28406448.756701484,19285515.893495776,10,0.11002775069391735,17.509641757882715
0.07,28406448.756701484,19285515.893495776,10,0.12002800070018116,18.358898035205957
0.07,28406448.756701484,19285515.893495776,10,0.13002825070644497,18.1650416912824
0.07,28406448.756701484,19285515.893495776,10,0.14002850071270878,20.513257748733665
0.07,28406448.756701484,19285515.893495776,10,0.1500287507189726,18.26991541016684
0.07,28406448.756701484,19285515.893495776,10,0.1600290007252364,15.487715726973466
0.07,28406448.756701484,19285515.893495776,10,0.17002925073150021,13.938552669697106
0.07,28406448.756701484,19285515.893495776,10,0.18002950073776403,12.888774512669363
0.07,28406448.756701484,19285515.893495776,10,0.19002975074402784,13.4174026875217
0.07,28406448.756701484,19285515.893495776,20,2.5000625015647593e-05,0.9746548420788274
0.07,28406448.756701484,19285515.893495776,20,0.010025250631279348,13.626915395113864
0.07,28406448.756701484,19285515.893495776,20,0.02002550063754316,19.5388282977428
0.07,28406448.756701484,19285515.893495776,20,0.03002575064380697,28.31059324474834
0.07,28406448.756701484,19285515.893495776,20,0.04002600065007078,32.05898398994399
0.07,28406448.756701484,19285515.893495776,20,0.05002625065633459,32.59468310830787
0.07,28406448.756701484,19285515.893495776,20,0.0600265006625984,33.39257457587249
0.07,28406448.756701484,19285515.893495776,20,0.07002675066886221,31.682275746974796
0.07,28406448.756701484,19285515.893495776,20,0.08002700067512603,27.017977677739783
0.07,28406448.756701484,19285515.893495776,20,0.09002725068138984,25.271786111135402
0.07,28406448.756701484,19285515.893495776,20,0.10002750068765365,25.37765343526805
0.07,28406448.756701484,19285515.893495776,20,0.11002775069391735,25.767864016602427
0.07,28406448.756701484,19285515.893495776,20,0.12002800070018116,25.792536612168067
0.07,28406448.756701484,19285515.893495776,20,0.13002825070644497,23.591748998489813
0.07,28406448.756701484,19285515.893495776,20,0.14002850071270878,20.228039012977362
0.07,28406448.756701484,19285515.893495776,20,0.1500287507189726,20.09324282506494
0.07,28406448.756701484,19285515.893495776,20,0.1600290007252364,20.41978800454189
0.07,28406448.756701484,19285515.893495776,20,0.17002925073150021,22.579527392652995
0.07,28406448.756701484,19285515.893495776,20,0.18002950073776403,22.686128206651823
0.07,28406448.756701484,19285515.893495776,20,0.19002975074402784,24.62507203084711
0.07,28406448.756701484,19285515.893495776,40,2.5000625015647593e-05,2.820153817446947
0.07,28406448.756701484,19285515.893495776,40,0.010025250631279348,21.31545506068853
0.07,28406448.756701484,19285515.893495776,40,0.02002550063754316,33.80727618214525
0.07,28406448.756701484,19285515.893495776,40,0.03002575064380697,38.31861094483997
0.07,28406448.756701484,19285515.893495776,40,0.04002600065007078,38.66126162914649
0.07,28406448.756701484,19285515.893495776,40,0.05002625065633459,41.86058386547993
0.07,28406448.756701484,19285515.893495776,40,0.0600265006625984,42.12677037260431
0.07,28406448.756701484,19285515.893495776,40,0.07002675066886221,39.75406017644384
0.07,28406448.756701484,19285515.893495776,40,0.08002700067512603,34.220776090186106
0.07,28406448.756701484,19285515.893495776,40,0.09002725068138984,30.488736798148288
0.07,28406448.756701484,19285515.893495776,40,0.10002750068765365,31.726858835699396
0.07,28406448.756701484,19285515.893495776,40,0.11002775069391735,27.447809508795157
0.07,28406448.756701484,19285515.893495776,40,0.12002800070018116,28.568090317302794
0.07,28406448.756701484,19285515.893495776,40,0.13002825070644497,26.41123825823173
0.07,28406448.756701484,19285515.893495776,40,0.14002850071270878,29.31171257585472
0.07,28406448.756701484,19285515.893495776,40,0.1500287507189726,24.073393730174587
0.07,28406448.756701484,19285515.893495776,40,0.1600290007252364,28.31973773551643
0.07,28406448.756701484,19285515.893495776,40,0.17002925073150021,27.900128869485318
0.07,28406448.756701484,19285515.893495776,40,0.18002950073776403,26.828425794803074
0.07,28406448.756701484,19285515.893495776,40,0.19002975074402784,28.002918817137196
0.07,28406448.756701484,19285515.893495776,60,2.5000625015647593e-05,-0.2484792845387906
0.07,28406448.756701484,19285515.893495776,60,0.010025250631279348,17.73172119023609
0.07,28406448.756701484,19285515.893495776,60,0.02002550063754316,33.10859270321855
0.07,28406448.756701484,19285515.893495776,60,0.03002575064380697,44.9689408836628
0.07,28406448.756701484,19285515.893495776,60,0.04002600065007078,47.296996624967484
0.07,28406448.756701484,19285515.893495776,60,0.05002625065633459,49.37348370554203
0.07,28406448.756701484,19285515.893495776,60,0.0600265006625984,45.66376859555644
0.07,28406448.756701484,19285515.893495776,60,0.07002675066886221,40.30548046903096
0.07,28406448.756701484,19285515.893495776,60,0.08002700067512603,36.350085799040016
0.07,28406448.756701484,19285515.893495776,60,0.09002725068138984,34.18068669448772
0.07,28406448.756701484,19285515.893495776,60,0.10002750068765365,30.116821587040036
0.07,28406448.756701484,19285515.893495776,60,0.11002775069391735,33.06670033594665
0.07,28406448.756701484,19285515.893495776,60,0.12002800070018116,29.69750604237081
0.07,28406448.756701484,19285515.893495776,60,0.13002825070644497,28.606080529679268
0.07,28406448.756701484,19285515.893495776,60,0.14002850071270878,35.21353834233953
0.07,28406448.756701484,19285515.893495776,60,0.1500287507189726,30.126008821015656
0.07,28406448.756701484,19285515.893495776,60,0.1600290007252364,30.389555694581016
0.07,28406448.756701484,19285515.893495776,60,0.17002925073150021,26.357229198534803
0.07,28406448.756701484,19285515.893495776,60,0.18002950073776403,29.024149429429354
0.07,28406448.756701484,19285515.893495776,60,0.19002975074402784,29.342308322441802
0.07,28406448.756701484,19285515.893495776,80,2.5000625015647593e-05,-0.23649147009788454
0.07,28406448.756701484,19285515.893495776,80,0.010025250631279348,21.763730998690693
0.07,28406448.756701484,19285515.893495776,80,0.02002550063754316,45.87997709417574
0.07,28406448.756701484,19285515.893495776,80,0.03002575064380697,51.988233464024034
0.07,28406448.756701484,19285515.893495776,80,0.04002600065007078,55.36299721505264
0.07,28406448.756701484,19285515.893495776,80,0.05002625065633459,47.92870163916877
0.07,28406448.756701484,19285515.893495776,80,0.0600265006625984,51.46197930067833
0.07,28406448.756701484,19285515.893495776,80,0.07002675066886221,58.773553837032615
0.07,28406448.756701484,19285515.893495776,80,0.08002700067512603,59.44567826273999
0.07,28406448.756701484,19285515.893495776,80,0.09002725068138984,55.723073119736405
0.07,28406448.756701484,19285515.893495776,80,0.10002750068765365,47.033379825350224
0.07,28406448.756701484,19285515.893495776,80,0.11002775069391735,47.78830320112205
0.07,28406448.756701484,19285515.893495776,80,0.12002800070018116,49.25463097222096
0.07,28406448.756701484,19285515.893495776,80,0.13002825070644497,47.0985382844041
0.07,28406448.756701484,19285515.893495776,80,0.14002850071270878,44.3181356275329
0.07,28406448.756701484,19285515.893495776,80,0.1500287507189726,42.90892321645601
0.07,28406448.756701484,19285515.893495776,80,0.1600290007252364,42.52466549490415
0.07,28406448.756701484,19285515.893495776,80,0.17002925073150021,44.2061648848678
0.07,28406448.756701484,19285515.893495776,80,0.18002950073776403,43.53306556266014
0.07,28406448.756701484,19285515.893495776,80,0.19002975074402784,38.70529497998907
1.16,35112506.495183796,3127318.19055454,10,2.5000625015647593e-05,1.5860489525738972
1.16,35112506.495183796,3127318.19055454,10,0.010025250631279348,9.157848598630126
1.16,35112506.495183796,3127318.19055454,10,0.02002550063754316,14.772942451396622
1.16,35112506.495183796,3127318.19055454,10,0.03002575064380697,21.69238881307376
1.16,35112506.495183796,3127318.19055454,10,0.04002600065007078,27.715993569257655
1.16,35112506.495183796,3127318.19055454,10,0.05002625065633459,35.47486839425336
1.16,35112506.495183796,3127318.19055454,10,0.0600265006625984,38.33880510282478
1.16,35112506.495183796,3127318.19055454,10,0.07002675066886221,38.28133964314834
1.16,35112506.495183796,3127318.19055454,10,0.08002700067512603,27.772097442886583
1.16,35112506.495183796,3127318.19055454,10,0.09002725068138984,18.69543454967735
1.16,35112506.495183796,3127318.19055454,10,0.10002750068765365,16.84083786473163
1.16,35112506.495183796,3127318.19055454,10,0.11002775069391735,12.591130998026992
1.16,35112506.495183796,3127318.19055454,10,0.12002800070018116,12.957102688265369
1.16,35112506.495183796,3127318.19055454,10,0.13002825070644497,13.773741986908451
1.16,35112506.495183796,3127318.19055454,10,0.14002850071270878,15.273929112223394
1.16,35112506.495183796,3127318.19055454,10,0.1500287507189726,15.545424690569938
1.16,35112506.495183796,3127318.19055454,10,0.1600290007252364,14.333707725501682
1.16,35112506.495183796,3127318.19055454,10,0.17002925073150021,13.922024264437459
1.16,35112506.495183796,3127318.19055454,10,0.18002950073776403,14.821095556784101
1.16,35112506.495183796,3127318.19055454,10,0.19002975074402784,15.729257666783367
1.16,35112506.495183796,3127318.19055454,20,2.5000625015647593e-05,0.9746548420788274
1.16,35112506.495183796,3127318.19055454,20,0.010025250631279348,13.361987845854
1.16,35112506.495183796,3127318.19055454,20,0.02002550063754316,19.84545286378646
1.16,35112506.495183796,3127318.19055454,20,0.03002575064380697,27.73420864228897
1.16,35112506.495183796,3127318.19055454,20,0.04002600065007078,36.29633028622512
1.16,35112506.495183796,3127318.19055454,20,0.05002625065633459,47.46608017636646
1.16,35112506.495183796,3127318.19055454,20,0.0600265006625984,57.67379356036177
1.16,35112506.495183796,3127318.19055454,20,0.07002675066886221,62.25059895210875
1.16,35112506.495183796,3127318.19055454,20,0.08002700067512603,65.6030028453554
1.16,35112506.495183796,3127318.19055454,20,0.09002725068138984,55.683638377684744
1.16,35112506.495183796,3127318.19055454,20,0.10002750068765365,43.88573238429864
1.16,35112506.495183796,3127318.19055454,20,0.11002775069391735,37.99438258720364
1.16,35112506.495183796,3127318.19055454,20,0.12002800070018116,35.116051858634975
1.16,35112506.495183796,3127318.19055454,20,0.13002825070644497,31.85378048950632
1.16,35112506.495183796,3127318.19055454,20,0.14002850071270878,29.426976787229464
1.16,35112506.495183796,3127318.19055454,20,0.1500287507189726,28.157671705502548
1.16,35112506.495183796,3127318.19055454,20,0.1600290007252364,26.83032553157398
1.16,35112506.495183796,3127318.19055454,20,0.17002925073150021,30.90902769854714
1.16,35112506.495183796,3127318.19055454,20,0.18002950073776403,29.94169006181793
1.16,35112506.495183796,3127318.19055454,20,0.19002975074402784,27.897280897114186
1.16,35112506.495183796,3127318.19055454,40,2.5000625015647593e-05,2.820153817446947
1.16,35112506.495183796,3127318.19055454,40,0.010025250631279348,21.265350180934565
1.16,35112506.495183796,3127318.19055454,40,0.02002550063754316,32.55441874420427
1.16,35112506.495183796,3127318.19055454,40,0.03002575064380697,38.08079009770718
1.16,35112506.495183796,3127318.19055454,40,0.04002600065007078,48.60921255445856
1.16,35112506.495183796,3127318.19055454,40,0.05002625065633459,65.61792449040357
1.16,35112506.495183796,3127318.19055454,40,0.0600265006625984,80.49095238907313
1.16,35112506.495183796,3127318.19055454,40,0.07002675066886221,88.98091141936206
1.16,35112506.495183796,3127318.19055454,40,0.08002700067512603,102.2792952894193
1.16,35112506.495183796,3127318.19055454,40,0.09002725068138984,113.08923392706242
1.16,35112506.495183796,3127318.19055454,40,0.10002750068765365,126.58592268325133
1.16,35112506.495183796,3127318.19055454,40,0.11002775069391735,130.31656578957032
1.16,35112506.495183796,3127318.19055454,40,0.12002800070018116,101.21271200309069
1.16,35112506.495183796,3127318.19055454,40,0.13002825070644497,61.09827492193077
1.16,35112506.495183796,3127318.19055454,40,0.14002850071270878,48.63768159907299
1.16,35112506.495183796,3127318.19055454,40,0.1500287507189726,45.079333503789826
1.16,35112506.495183796,3127318.19055454,40,0.1600290007252364,43.138057984106524
1.16,35112506.495183796,3127318.19055454,40,0.17002925073150021,39.716743889027924
1.16,35112506.495183796,3127318.19055454,40,0.18002950073776403,44.29744580214381
1.16,35112506.495183796,3127318.19055454,40,0.19002975074402784,47.49357363338542
1.16,35112506.495183796,3127318.19055454,60,2.5000625015647593e-05,-0.2484792845387906
1.16,35112506.495183796,3127318.19055454,60,0.010025250631279348,18.605677694023697
1.16,35112506.495183796,3127318.19055454,60,0.02002550063754316,35.646616055996894
1.16,35112506.495183796,3127318.19055454,60,0.03002575064380697,47.57279810396425
1.16,35112506.495183796,3127318.19055454,60,0.04002600065007078,46.973466520691794
1.16,35112506.495183796,3127318.19055454,60,0.05002625065633459,61.944079820231664
1.16,35112506.495183796,3127318.19055454,60,0.0600265006625984,77.54171240887246
1.16,35112506.495183796,3127318.19055454,60,0.07002675066886221,98.75299093611888
1.16,35112506.495183796,3127318.19055454,60,0.08002700067512603,114.27227943089053
1.16,35112506.495183796,3127318.19055454,60,0.09002725068138984,128.07820534471435
1.16,35112506.495183796,3127318.19055454,60,0.10002750068765365,144.8495445003936
1.16,35112506.495183796,3127318.19055454,60,0.11002775069391735,155.7604786090635
1.16,35112506.495183796,3127318.19055454,60,0.12002800070018116,154.55726173977627
1.16,35112506.495183796,3127318.19055454,60,0.13002825070644497,134.09311143785067
1.16,35112506.495183796,3127318.19055454,60,0.14002850071270878,119.09976525029845
1.16,35112506.495183796,3127318.19055454,60,0.1500287507189726,98.87693186559635
1.16,35112506.495183796,3127318.19055454,60,0.1600290007252364,79.80575196051261
1.16,35112506.495183796,3127318.19055454,60,0.17002925073150021,88.69247126064401
1.16,35112506.495183796,3127318.19055454,60,0.18002950073776403,86.83245376592753
1.16,35112506.495183796,3127318.19055454,60,0.19002975074402784,71.34359998279771
1.16,35112506.495183796,3127318.19055454,80,2.5000625015647593e-05,-0.23649147009788454
1.16,35112506.495183796,3127318.19055454,80,0.010025250631279348,22.03477681370829
1.16,35112506.495183796,3127318.19055454,80,0.02002550063754316,46.093221868860375
1.16,35112506.495183796,3127318.19055454,80,0.03002575064380697,58.10736479883024
1.16,35112506.495183796,3127318.19055454,80,0.04002600065007078,55.59126744500116
1.16,35112506.495183796,3127318.19055454,80,0.05002625065633459,66.13340326004104
1.16,35112506.495183796,3127318.19055454,80,0.0600265006625984,85.15393264040354
1.16,35112506.495183796,3127318.19055454,80,0.07002675066886221,110.46259432790569
1.16,35112506.495183796,3127318.19055454,80,0.08002700067512603,132.1240811607596
1.16,35112506.495183796,3127318.19055454,80,0.09002725068138984,134.48241943844002
1.16,35112506.495183796,3127318.19055454,80,0.10002750068765365,152.5770392215325
1.16,35112506.495183796,3127318.19055454,80,0.11002775069391735,174.4301107745731
1.16,35112506.495183796,3127318.19055454,80,0.12002800070018116,194.14956520917173
1.16,35112506.495183796,3127318.19055454,80,0.13002825070644497,209.18535445191233
1.16,35112506.495183796,3127318.19055454,80,0.14002850071270878,227.96129414635098
1.16,35112506.495183796,3127318.19055454,80,0.1500287507189726,204.11778182617115
1.16,35112506.495183796,3127318.19055454,80,0.1600290007252364,105.49777070695046
1.16,35112506.495183796,3127318.19055454,80,0.17002925073150021,88.65255755466345
1.16,35112506.495183796,3127318.19055454,80,0.18002950073776403,94.66594905847585
1.16,35112506.495183796,3127318.19055454,80,0.19002975074402784,98.05856464489574
1.92,23950317.143214263,19022277.465229757,10,2.5000625015647593e-05,1.5860489525738972
1.92,23950317.143214263,19022277.465229757,10,0.010025250631279348,9.188330766558133
1.92,23950317.143214263,19022277.465229757,10,0.02002550063754316,14.754695151024215
1.92,23950317.143214263,19022277.465229757,10,0.03002575064380697,21.752555803573284
1.92,23950317.143214263,19022277.465229757,10,0.04002600065007078,30.339632024128125
1.92,23950317.143214263,19022277.465229757,10,0.05002625065633459,40.67385859444388
1.92,23950317.143214263,19022277.465229757,10,0.0600265006625984,50.47930095950729
1.92,23950317.143214263,19022277.465229757,10,0.07002675066886221,60.09891423675279
1.92,23950317.143214263,19022277.465229757,10,0.08002700067512603,65.65493976678925
1.92,23950317.143214263,19022277.465229757,10,0.09002725068138984,62.46785101303822
1.92,23950317.143214263,19022277.465229757,10,0.10002750068765365,53.7534939832149
1.92,23950317.143214263,19022277.465229757,10,0.11002775069391735,40.7425235395147
1.92,23950317.143214263,19022277.465229757,10,0.12002800070018116,29.66218188328896
1.92,23950317.143214263,19022277.465229757,10,0.13002825070644497,29.052324060964995
1.92,23950317.143214263,19022277.465229757,10,0.14002850071270878,28.9732105751953
1.92,23950317.143214263,19022277.465229757,10,0.1500287507189726,27.758977110512905
1.92,23950317.143214263,19022277.465229757,10,0.1600290007252364,28.40870983710744
1.92,23950317.143214263,19022277.465229757,10,0.17002925073150021,30.13874072822618
1.92,23950317.143214263,19022277.465229757,10,0.18002950073776403,31.206557563004555
1.92,23950317.143214263,19022277.465229757,10,0.19002975074402784,28.223755541386954
1.92,23950317.143214263,19022277.465229757,20,2.5000625015647593e-05,0.9746548420788274
1.92,23950317.143214263,19022277.465229757,20,0.010025250631279348,13.252479868152719
1.92,23950317.143214263,19022277.465229757,20,0.02002550063754316,19.966701169119283
1.92,23950317.143214263,19022277.465229757,20,0.03002575064380697,28.268207788679003
1.92,23950317.143214263,19022277.465229757,20,0.04002600065007078,37.10073039279675
1.92,23950317.143214263,19022277.465229757,20,0.05002625065633459,48.88040453696942
1.92,23950317.143214263,19022277.465229757,20,0.0600265006625984,60.8898523794577
1.92,23950317.143214263,19022277.465229757,20,0.07002675066886221,73.67405545686756
1.92,23950317.143214263,19022277.465229757,20,0.08002700067512603,84.63864758862792
1.92,23950317.143214263,19022277.465229757,20,0.09002725068138984,92.87025883963949
1.92,23950317.143214263,19022277.465229757,20,0.10002750068765365,101.05346957475294
1.92,23950317.143214263,19022277.465229757,20,0.11002775069391735,76.09509189725256
1.92,23950317.143214263,19022277.465229757,20,0.12002800070018116,50.741079341428964
1.92,23950317.143214263,19022277.465229757,20,0.13002825070644497,41.45561897544828
1.92,23950317.143214263,19022277.465229757,20,0.14002850071270878,40.542200737255406
1.92,23950317.143214263,19022277.465229757,20,0.1500287507189726,42.41367003238064
1.92,23950317.143214263,19022277.465229757,20,0.1600290007252364,40.20498766550691
1.92,23950317.143214263,19022277.465229757,20,0.17002925073150021,34.95801129575072
1.92,23950317.143214263,19022277.465229757,20,0.18002950073776403,31.004452726271467
1.92,23950317.143214263,19022277.465229757,20,0.19002975074402784,34.915102331815675
1.92,23950317.143214263,19022277.465229757,40,2.5000625015647593e-05,2.820153817446947
1.92,23950317.143214263,19022277.465229757,40,0.010025250631279348,21.187830645464377
1.92,23950317.143214263,19022277.465229757,40,0.02002550063754316,31.764580747160732
1.92,23950317.143214263,19022277.465229757,40,0.03002575064380697,37.184750749245914
1.92,23950317.143214263,19022277.465229757,40,0.04002600065007078,49.23187663042577
1.92,23950317.143214263,19022277.465229757,40,0.05002625065633459,65.26834588764665
1.92,23950317.143214263,19022277.465229757,40,0.0600265006625984,81.57217288369216
1.92,23950317.143214263,19022277.465229757,40,0.07002675066886221,92.34816444874049
1.92,23950317.143214263,19022277.465229757,40,0.08002700067512603,106.17545793789313
1.92,23950317.143214263,19022277.465229757,40,0.09002725068138984,123.13166815603823
1.92,23950317.143214263,19022277.465229757,40,0.10002750068765365,141.16142684659508
1.92,23950317.143214263,19022277.465229757,40,0.11002775069391735,151.83915333304424
1.92,23950317.143214263,19022277.465229757,40,0.12002800070018116,163.93528518124774
1.92,23950317.143214263,19022277.465229757,40,0.13002825070644497,158.7980381803506
1.92,23950317.143214263,19022277.465229757,40,0.14002850071270878,125.83055381497667
1.92,23950317.143214263,19022277.465229757,40,0.1500287507189726,99.6084273311911
1.92,23950317.143214263,19022277.465229757,40,0.1600290007252364,73.03822862846782
1.92,23950317.143214263,19022277.465229757,40,0.17002925073150021,63.54102631191914
1.92,23950317.143214263,19022277.465229757,40,0.18002950073776403,70.4432812571214
1.92,23950317.143214263,19022277.465229757,40,0.19002975074402784,68.1567556128483
1.92,23950317.143214263,19022277.465229757,60,2.5000625015647593e-05,-0.2484792845387906
1.92,23950317.143214263,19022277.465229757,60,0.010025250631279348,18.59269770581594
1.92,23950317.143214263,19022277.465229757,60,0.02002550063754316,35.8414634800899
1.92,23950317.143214263,19022277.465229757,60,0.03002575064380697,47.55581840048383
1.92,23950317.143214263,19022277.465229757,60,0.04002600065007078,47.92144062978138
1.92,23950317.143214263,19022277.465229757,60,0.05002625065633459,61.97775225418693
1.92,23950317.143214263,19022277.465229757,60,0.0600265006625984,78.54213977017605
1.92,23950317.143214263,19022277.465229757,60,0.07002675066886221,99.56532156750062
1.92,23950317.143214263,19022277.465229757,60,0.08002700067512603,118.16167964438412
1.92,23950317.143214263,19022277.465229757,60,0.09002725068138984,132.6587383018559
1.92,23950317.143214263,19022277.465229757,60,0.10002750068765365,149.02230054885942
1.92,23950317.143214263,19022277.465229757,60,0.11002775069391735,166.64152277911657
1.92,23950317.143214263,19022277.465229757,60,0.12002800070018116,178.52861968037573
1.92,23950317.143214263,19022277.465229757,60,0.13002825070644497,199.38952057354382
1.92,23950317.143214263,19022277.465229757,60,0.14002850071270878,212.53535497097695
1.92,23950317.143214263,19022277.465229757,60,0.1500287507189726,234.60659836090875
1.92,23950317.143214263,19022277.465229757,60,0.1600290007252364,170.06064982381275
1.92,23950317.143214263,19022277.465229757,60,0.17002925073150021,84.46939344454428
1.92,23950317.143214263,19022277.465229757,60,0.18002950073776403,71.12927300263928
1.92,23950317.143214263,19022277.465229757,60,0.19002975074402784,77.17868646581718
1.92,23950317.143214263,19022277.465229757,80,2.5000625015647593e-05,-0.23649147009788454
1.92,23950317.143214263,19022277.465229757,80,0.010025250631279348,22.244276415805356
1.92,23950317.143214263,19022277.465229757,80,0.02002550063754316,45.734292483825904
1.92,23950317.143214263,19022277.465229757,80,0.03002575064380697,57.32192459856296
1.92,23950317.143214263,19022277.465229757,80,0.04002600065007078,55.61206780768323
1.92,23950317.143214263,19022277.465229757,80,0.05002625065633459,63.26974547837398
1.92,23950317.143214263,19022277.465229757,80,0.0600265006625984,84.11951547012818
1.92,23950317.143214263,19022277.465229757,80,0.07002675066886221,111.19723526292786
1.92,23950317.143214263,19022277.465229757,80,0.08002700067512603,134.39202710363273
1.92,23950317.143214263,19022277.465229757,80,0.09002725068138984,138.9731973933954
1.92,23950317.143214263,19022277.465229757,80,0.10002750068765365,158.8633379037897
1.92,23950317.143214263,19022277.465229757,80,0.11002775069391735,182.32023337572394
1.92,23950317.143214263,19022277.465229757,80,0.12002800070018116,201.73088272864385
1.92,23950317.143214263,19022277.465229757,80,0.13002825070644497,220.20911791743015
1.92,23950317.143214263,19022277.465229757,80,0.14002850071270878,235.17089225967413
1.92,23950317.143214263,19022277.465229757,80,0.1500287507189726,248.24202875720437
1.92,23950317.143214263,19022277.465229757,80,0.1600290007252364,274.1587274806801
1.92,23950317.143214263,19022277.465229757,80,0.17002925073150021,254.44455895779222
1.92,23950317.143214263,19022277.465229757,80,0.18002950073776403,141.25160181194823
1.92,23950317.143214263,19022277.465229757,80,0.19002975074402784,109.9749108097283
0.55,17229353.66805747,74272259.18398951,10,2.5000625015647593e-05,1.5860489525738972
0.55,17229353.66805747,74272259.18398951,10,0.010025250631279348,9.184072973367277
0.55,17229353.66805747,74272259.18398951,10,0.02002550063754316,14.741436032772157
0.55,17229353.66805747,74272259.18398951,10,0.03002575064380697,21.72275286144547
0.55,17229353.66805747,74272259.18398951,10,0.04002600065007078,30.26571181642203
0.55,17229353.66805747,74272259.18398951,10,0.05002625065633459,40.65789000667671
0.55,17229353.66805747,74272259.18398951,10,0.0600265006625984,50.18756786107881
0.55,17229353.66805747,74272259.18398951,10,0.07002675066886221,60.771355789665805
0.55,17229353.66805747,74272259.18398951,10,0.08002700067512603,72.05231589595567
0.55,17229353.66805747,74272259.18398951,10,0.09002725068138984,83.76450316817525
0.55,17229353.66805747,74272259.18398951,10,0.10002750068765365,84.55395847829118
0.55,17229353.66805747,74272259.18398951,10,0.11002775069391735,66.64895351176794
0.55,17229353.66805747,74272259.18398951,10,0.12002800070018116,55.11351391460173
0.55,17229353.66805747,74272259.18398951,10,0.13002825070644497,44.646177320597886
0.55,17229353.66805747,74272259.18398951,10,0.14002850071270878,40.44660897854037
0.55,17229353.66805747,74272259.18398951,10,0.1500287507189726,29.035394963151344
0.55,17229353.66805747,74272259.18398951,10,0.1600290007252364,32.97959607119278
0.55,17229353.66805747,74272259.18398951,10,0.17002925073150021,35.09178701654482
0.55,17229353.66805747,74272259.18398951,10,0.18002950073776403,36.59527111487995
0.55,17229353.66805747,74272259.18398951,10,0.19002975074402784,33.22117054442142
0.55,17229353.66805747,74272259.18398951,20,2.5000625015647593e-05,0.9746548420788274
0.55,17229353.66805747,74272259.18398951,20,0.010025250631279348,13.25713779565449
0.55,17229353.66805747,74272259.18398951,20,0.02002550063754316,19.93805197913444
0.55,17229353.66805747,74272259.18398951,20,0.03002575064380697,28.240760178765072
0.55,17229353.66805747,74272259.18398951,20,0.04002600065007078,36.99388016485948
0.55,17229353.66805747,74272259.18398951,20,0.05002625065633459,48.52016575155678
0.55,17229353.66805747,74272259.18398951,20,0.0600265006625984,61.29948561365792
0.55,17229353.66805747,74272259.18398951,20,0.07002675066886221,74.6033450381129
0.55,17229353.66805747,74272259.18398951,20,0.08002700067512603,87.23587128511252
0.55,17229353.66805747,74272259.18398951,20,0.09002725068138984,99.29581483042628
0.55,17229353.66805747,74272259.18398951,20,0.10002750068765365,116.8988608941297
0.55,17229353.66805747,74272259.18398951,20,0.11002775069391735,128.5738617339639
0.55,17229353.66805747,74272259.18398951,20,0.12002800070018116,71.88795139077014
0.55,17229353.66805747,74272259.18398951,20,0.13002825070644497,33.90545468264501
0.55,17229353.66805747,74272259.18398951,20,0.14002850071270878,32.539437881406975
0.55,17229353.66805747,74272259.18398951,20,0.1500287507189726,39.12769473847476
0.55,17229353.66805747,74272259.18398951,20,0.1600290007252364,42.108611835772884
0.55,17229353.66805747,74272259.18398951,20,0.17002925073150021,38.15839984735816
0.55,17229353.66805747,74272259.18398951,20,0.18002950073776403,32.39108852947045
0.55,17229353.66805747,74272259.18398951,20,0.19002975074402784,31.79129541834958
0.55,17229353.66805747,74272259.18398951,40,2.5000625015647593e-05,2.820153817446947
0.55,17229353.66805747,74272259.18398951,40,0.010025250631279348,21.189685624158667
0.55,17229353.66805747,74272259.18398951,40,0.02002550063754316,31.762374889829488
0.55,17229353.66805747,74272259.18398951,40,0.03002575064380697,37.14610089242543
0.55,17229353.66805747,74272259.18398951,40,0.04002600065007078,47.82499224268207
0.55,17229353.66805747,74272259.18398951,40,0.05002625065633459,63.5822481142196
0.55,17229353.66805747,74272259.18398951,40,0.0600265006625984,79.34244532200188
0.55,17229353.66805747,74272259.18398951,40,0.07002675066886221,91.2725667983537
0.55,17229353.66805747,74272259.18398951,40,0.08002700067512603,104.52599355984837
0.55,17229353.66805747,74272259.18398951,40,0.09002725068138984,122.45443144051018
0.55,17229353.66805747,74272259.18398951,40,0.10002750068765365,142.64266212721725
0.55,17229353.66805747,74272259.18398951,40,0.11002775069391735,159.06554874526935
0.55,17229353.66805747,74272259.18398951,40,0.12002800070018116,167.02520133752634
0.55,17229353.66805747,74272259.18398951,40,0.13002825070644497,80.78890619480933
0.55,17229353.66805747,74272259.18398951,40,0.14002850071270878,40.550695591658695
0.55,17229353.66805747,74272259.18398951,40,0.1500287507189726,49.71281845850935
0.55,17229353.66805747,74272259.18398951,40,0.1600290007252364,58.40382030454856
0.55,17229353.66805747,74272259.18398951,40,0.17002925073150021,63.76314429247418
0.55,17229353.66805747,74272259.18398951,40,0.18002950073776403,67.42854459664383
0.55,17229353.66805747,74272259.18398951,40,0.19002975074402784,68.56013951260418
0.55,17229353.66805747,74272259.18398951,60,2.5000625015647593e-05,-0.2484792845387906
0.55,17229353.66805747,74272259.18398951,60,0.010025250631279348,18.587103637394563
0.55,17229353.66805747,74272259.18398951,60,0.02002550063754316,35.91387871528572
0.55,17229353.66805747,74272259.18398951,60,0.03002575064380697,47.61827337729581
0.55,17229353.66805747,74272259.18398951,60,0.04002600065007078,46.07273985677853
0.55,17229353.66805747,74272259.18398951,60,0.05002625065633459,60.592933531861306
0.55,17229353.66805747,74272259.18398951,60,0.0600265006625984,78.94440318737966
0.55,17229353.66805747,74272259.18398951,60,0.07002675066886221,99.57494462367156
0.55,17229353.66805747,74272259.18398951,60,0.08002700067512603,117.94154886321452
0.55,17229353.66805747,74272259.18398951,60,0.09002725068138984,136.33420436276705
0.55,17229353.66805747,74272259.18398951,60,0.10002750068765365,153.65168186613013
0.55,17229353.66805747,74272259.18398951,60,0.11002775069391735,164.8708819971806
0.55,17229353.66805747,74272259.18398951,60,0.12002800070018116,177.79800889651088
0.55,17229353.66805747,74272259.18398951,60,0.13002825070644497,197.47258243903255
0.55,17229353.66805747,74272259.18398951,60,0.14002850071270878,168.54825890900756
0.55,17229353.66805747,74272259.18398951,60,0.1500287507189726,83.60101082553636
0.55,17229353.66805747,74272259.18398951,60,0.1600290007252364,74.15657264137455
0.55,17229353.66805747,74272259.18398951,60,0.17002925073150021,73.63350001216502
0.55,17229353.66805747,74272259.18398951,60,0.18002950073776403,75.72944800408915
0.55,17229353.66805747,74272259.18398951,60,0.19002975074402784,85.2661314852984
0.55,17229353.66805747,74272259.18398951,80,2.5000625015647593e-05,-0.23649147009788454
0.55,17229353.66805747,74272259.18398951,80,0.010025250631279348,22.237661278634654
0.55,17229353.66805747,74272259.18398951,80,0.02002550063754316,45.715483931894035
0.55,17229353.66805747,74272259.18398951,80,0.03002575064380697,57.389845146541504
0.55,17229353.66805747,74272259.18398951,80,0.04002600065007078,55.10238855319348
0.55,17229353.66805747,74272259.18398951,80,0.05002625065633459,63.2313389938938
0.55,17229353.66805747,74272259.18398951,80,0.0600265006625984,83.95590700164435
0.55,17229353.66805747,74272259.18398951,80,0.07002675066886221,111.0608631816918
0.55,17229353.66805747,74272259.18398951,80,0.08002700067512603,132.66797310606017
0.55,17229353.66805747,74272259.18398951,80,0.09002725068138984,135.03463155090853
0.55,17229353.66805747,74272259.18398951,80,0.10002750068765365,157.63234827748107
0.55,17229353.66805747,74272259.18398951,80,0.11002775069391735,182.71086910080638
0.55,17229353.66805747,74272259.18398951,80,0.12002800070018116,201.47179921967768
0.55,17229353.66805747,74272259.18398951,80,0.13002825070644497,215.96175003820605
0.55,17229353.66805747,74272259.18398951,80,0.14002850071270878,230.35523829313917
0.55,17229353.66805747,74272259.18398951,80,0.1500287507189726,184.4415625096336
0.55,17229353.66805747,74272259.18398951,80,0.1600290007252364,96.17551510988876
0.55,17229353.66805747,74272259.18398951,80,0.17002925073150021,86.07010068206563
0.55,17229353.66805747,74272259.18398951,80,0.18002950073776403,73.24593080092954
0.55,17229353.66805747,74272259.18398951,80,0.19002975074402784,77.2776984186005
0.28,11952854.2086571,39349190.47979635,10,2.5000625015647593e-05,1.5860489525738972
0.28,11952854.2086571,39349190.47979635,10,0.010025250631279348,9.17160565526069
0.28,11952854.2086571,39349190.47979635,10,0.02002550063754316,14.7189672528079
0.28,11952854.2086571,39349190.47979635,10,0.03002575064380697,21.732437010134294
0.28,11952854.2086571,39349190.47979635,10,0.04002600065007078,30.657444926840327
0.28,11952854.2086571,39349190.47979635,10,0.05002625065633459,40.58568640340629
0.28,11952854.2086571,39349190.47979635,10,0.0600265006625984,49.81765596874691
0.28,11952854.2086571,39349190.47979635,10,0.07002675066886221,57.86245796659097
0.28,11952854.2086571,39349190.47979635,10,0.08002700067512603,49.2348358682735
0.28,11952854.2086571,39349190.47979635,10,0.09002725068138984,25.629277306982928
0.28,11952854.2086571,39349190.47979635,10,0.10002750068765365,26.574304471895083
0.28,11952854.2086571,39349190.47979635,10,0.11002775069391735,31.885945637825646
0.28,11952854.2086571,39349190.47979635,10,0.12002800070018116,30.188814946947904
0.28,11952854.2086571,39349190.47979635,10,0.13002825070644497,28.000019549684474
0.28,11952854.2086571,39349190.47979635,10,0.14002850071270878,30.779541174520606
0.28,11952854.2086571,39349190.47979635,10,0.1500287507189726,32.39863316022129
0.28,11952854.2086571,39349190.47979635,10,0.1600290007252364,25.262126436286486
0.28,11952854.2086571,39349190.47979635,10,0.17002925073150021,21.47492846066951
0.28,11952854.2086571,39349190.47979635,10,0.18002950073776403,19.272888032689213
0.28,11952854.2086571,39349190.47979635,10,0.19002975074402784,22.051523574240445
0.28,11952854.2086571,39349190.47979635,20,2.5000625015647593e-05,0.9746548420788274
0.28,11952854.2086571,39349190.47979635,20,0.010025250631279348,13.241042312588148
0.28,11952854.2086571,39349190.47979635,20,0.02002550063754316,19.89865791722674
0.28,11952854.2086571,39349190.47979635,20,0.03002575064380697,28.192498400842503
0.28,11952854.2086571,39349190.47979635,20,0.04002600065007078,36.954008861006066
0.28,11952854.2086571,39349190.47979635,20,0.05002625065633459,48.36299142427267
0.28,11952854.2086571,39349190.47979635,20,0.0600265006625984,60.55497368114662
0.28,11952854.2086571,39349190.47979635,20,0.07002675066886221,67.8680823420544
0.28,11952854.2086571,39349190.47979635,20,0.08002700067512603,61.73331941616216
0.28,11952854.2086571,39349190.47979635,20,0.09002725068138984,34.51197634319512
0.28,11952854.2086571,39349190.47979635,20,0.10002750068765365,32.21418685178197
0.28,11952854.2086571,39349190.47979635,20,0.11002775069391735,24.69535144738452
0.28,11952854.2086571,39349190.47979635,20,0.12002800070018116,20.960254151130812
0.28,11952854.2086571,39349190.47979635,20,0.13002825070644497,24.57378391289698
0.28,11952854.2086571,39349190.47979635,20,0.14002850071270878,26.46145058105985
0.28,11952854.2086571,39349190.47979635,20,0.1500287507189726,33.764942934156814
0.28,11952854.2086571,39349190.47979635,20,0.1600290007252364,29.128405336812733
0.28,11952854.2086571,39349190.47979635,20,0.17002925073150021,25.31828043931818
0.28,11952854.2086571,39349190.47979635,20,0.18002950073776403,19.512263390749037
0.28,11952854.2086571,39349190.47979635,20,0.19002975074402784,23.78790772143328
0.28,11952854.2086571,39349190.47979635,40,2.5000625015647593e-05,2.820153817446947
0.28,11952854.2086571,39349190.47979635,40,0.010025250631279348,21.1902811510361
0.28,11952854.2086571,39349190.47979635,40,0.02002550063754316,32.137848161599905
0.28,11952854.2086571,39349190.47979635,40,0.03002575064380697,37.145650280877575
0.28,11952854.2086571,39349190.47979635,40,0.04002600065007078,47.734485725456295
0.28,11952854.2086571,39349190.47979635,40,0.05002625065633459,63.64366155712462
0.28,11952854.2086571,39349190.47979635,40,0.0600265006625984,79.34042637341788
0.28,11952854.2086571,39349190.47979635,40,0.07002675066886221,88.7953919181572
0.28,11952854.2086571,39349190.47979635,40,0.08002700067512603,88.74753622256088
0.28,11952854.2086571,39349190.47979635,40,0.09002725068138984,62.24430591253075
0.28,11952854.2086571,39349190.47979635,40,0.10002750068765365,46.287993523340496
0.28,11952854.2086571,39349190.47979635,40,0.11002775069391735,57.49378104761205
0.28,11952854.2086571,39349190.47979635,40,0.12002800070018116,59.14400403161922
0.28,11952854.2086571,39349190.47979635,40,0.13002825070644497,57.937317937266734
0.28,11952854.2086571,39349190.47979635,40,0.14002850071270878,50.52532532201216
0.28,11952854.2086571,39349190.47979635,40,0.1500287507189726,47.06407372204393
0.28,11952854.2086571,39349190.47979635,40,0.1600290007252364,32.63239703677212
0.28,11952854.2086571,39349190.47979635,40,0.17002925073150021,33.40020417321613
0.28,11952854.2086571,39349190.47979635,40,0.18002950073776403,41.58696268185279
0.28,11952854.2086571,39349190.47979635,40,0.19002975074402784,49.16176147512104
0.28,11952854.2086571,39349190.47979635,60,2.5000625015647593e-05,-0.2484792845387906
0.28,11952854.2086571,39349190.47979635,60,0.010025250631279348,18.588897470685005
0.28,11952854.2086571,39349190.47979635,60,0.02002550063754316,35.720471433460055
0.28,11952854.2086571,39349190.47979635,60,0.03002575064380697,48.997953055991246
0.28,11952854.2086571,39349190.47979635,60,0.04002600065007078,51.13064599011444
0.28,11952854.2086571,39349190.47979635,60,0.05002625065633459,61.30302285198043
0.28,11952854.2086571,39349190.47979635,60,0.0600265006625984,76.96393390417408
0.28,11952854.2086571,39349190.47979635,60,0.07002675066886221,94.2625650506326
0.28,11952854.2086571,39349190.47979635,60,0.08002700067512603,104.40529720857123
0.28,11952854.2086571,39349190.47979635,60,0.09002725068138984,104.9267429895646
0.28,11952854.2086571,39349190.47979635,60,0.10002750068765365,95.78768857551718
0.28,11952854.2086571,39349190.47979635,60,0.11002775069391735,89.57908649518446
0.28,11952854.2086571,39349190.47979635,60,0.12002800070018116,72.49437873315205
0.28,11952854.2086571,39349190.47979635,60,0.13002825070644497,69.95414943786868
0.28,11952854.2086571,39349190.47979635,60,0.14002850071270878,76.88316741904757
0.28,11952854.2086571,39349190.47979635,60,0.1500287507189726,78.96576427972451
0.28,11952854.2086571,39349190.47979635,60,0.1600290007252364,69.44511381940089
0.28,11952854.2086571,39349190.47979635,60,0.17002925073150021,70.44230567282113
0.28,11952854.2086571,39349190.47979635,60,0.18002950073776403,76.39679280211618
0.28,11952854.2086571,39349190.47979635,60,0.19002975074402784,65.94342205533411
0.28,11952854.2086571,39349190.47979635,80,2.5000625015647593e-05,-0.23649147009788454
0.28,11952854.2086571,39349190.47979635,80,0.010025250631279348,22.23379173476216
0.28,11952854.2086571,39349190.47979635,80,0.02002550063754316,45.717672317198755
0.28,11952854.2086571,39349190.47979635,80,0.03002575064380697,57.05693662615803
0.28,11952854.2086571,39349190.47979635,80,0.04002600065007078,61.666373841155796
0.28,11952854.2086571,39349190.47979635,80,0.05002625065633459,67.45008279085332
0.28,11952854.2086571,39349190.47979635,80,0.0600265006625984,87.59255415590965
0.28,11952854.2086571,39349190.47979635,80,0.07002675066886221,108.26145735541371
0.28,11952854.2086571,39349190.47979635,80,0.08002700067512603,125.70174886861727
0.28,11952854.2086571,39349190.47979635,80,0.09002725068138984,125.65827630430991
0.28,11952854.2086571,39349190.47979635,80,0.10002750068765365,122.0840773736116
0.28,11952854.2086571,39349190.47979635,80,0.11002775069391735,97.50905472568974
0.28,11952854.2086571,39349190.47979635,80,0.12002800070018116,79.18473048718506
0.28,11952854.2086571,39349190.47979635,80,0.13002825070644497,70.76548958809927
0.28,11952854.2086571,39349190.47979635,80,0.14002850071270878,77.85959342755454
0.28,11952854.2086571,39349190.47979635,80,0.1500287507189726,74.55408038988206
0.28,11952854.2086571,39349190.47979635,80,0.1600290007252364,63.89697176524282
0.28,11952854.2086571,39349190.47979635,80,0.17002925073150021,60.33913784362686
0.28,11952854.2086571,39349190.47979635,80,0.18002950073776403,68.05422143554011
0.28,11952854.2086571,39349190.47979635,80,0.19002975074402784,73.84473812992856
1.86,22516510.778454456,78172054.73037164,10,2.5000625015647593e-05,1.5860489525738972
1.86,22516510.778454456,78172054.73037164,10,0.010025250631279348,9.187883352802627
1.86,22516510.778454456,78172054.73037164,10,0.02002550063754316,14.753697590780027
1.86,22516510.778454456,78172054.73037164,10,0.03002575064380697,21.770390780099135
1.86,22516510.778454456,78172054.73037164,10,0.04002600065007078,30.35606561634192
1.86,22516510.778454456,78172054.73037164,10,0.05002625065633459,40.7490196190807
1.86,22516510.778454456,78172054.73037164,10,0.0600265006625984,50.437236813980206
1.86,22516510.778454456,78172054.73037164,10,0.07002675066886221,62.47078364185098
1.86,22516510.778454456,78172054.73037164,10,0.08002700067512603,71.97102157052043
1.86,22516510.778454456,78172054.73037164,10,0.09002725068138984,84.98862752620738
1.86,22516510.778454456,78172054.73037164,10,0.10002750068765365,98.74146744524947
1.86,22516510.778454456,78172054.73037164,10,0.11002775069391735,105.0361691216431
1.86,22516510.778454456,78172054.73037164,10,0.12002800070018116,104.88277420048931
1.86,22516510.778454456,78172054.73037164,10,0.13002825070644497,82.79214046184984
1.86,22516510.778454456,78172054.73037164,10,0.14002850071270878,55.948538400428454
1.86,22516510.778454456,78172054.73037164,10,0.1500287507189726,41.65412396126846
1.86,22516510.778454456,78172054.73037164,10,0.1600290007252364,29.247007313669055
1.86,22516510.778454456,78172054.73037164,10,0.17002925073150021,37.05265206926012
1.86,22516510.778454456,78172054.73037164,10,0.18002950073776403,29.424698883352942
1.86,22516510.778454456,78172054.73037164,10,0.19002975074402784,33.134873545736994
1.86,22516510.778454456,78172054.73037164,20,2.5000625015647593e-05,0.9746548420788274
1.86,22516510.778454456,78172054.73037164,20,0.010025250631279348,13.25381068265387
1.86,22516510.778454456,78172054.73037164,20,0.02002550063754316,19.967202832485615
1.86,22516510.778454456,78172054.73037164,20,0.03002575064380697,28.271384232076713
1.86,22516510.778454456,78172054.73037164,20,0.04002600065007078,37.084623819089
1.86,22516510.778454456,78172054.73037164,20,0.05002625065633459,48.68510282480046
1.86,22516510.778454456,78172054.73037164,20,0.0600265006625984,61.4694872156776
1.86,22516510.778454456,78172054.73037164,20,0.07002675066886221,74.8526329648911
1.86,22516510.778454456,78172054.73037164,20,0.08002700067512603,87.21923106077594
1.86,22516510.778454456,78172054.73037164,20,0.09002725068138984,99.81858568081202
1.86,22516510.778454456,78172054.73037164,20,0.10002750068765365,117.51856398273831
1.86,22516510.778454456,78172054.73037164,20,0.11002775069391735,136.7422020703917
1.86,22516510.778454456,78172054.73037164,20,0.12002800070018116,147.41369671742265
1.86,22516510.778454456,78172054.73037164,20,0.13002825070644497,158.86599924031597
1.86,22516510.778454456,78172054.73037164,20,0.14002850071270878,168.2356173974951
1.86,22516510.778454456,78172054.73037164,20,0.1500287507189726,150.17968396425326
1.86,22516510.778454456,78172054.73037164,20,0.1600290007252364,68.72380508649036
1.86,22516510.778454456,78172054.73037164,20,0.17002925073150021,65.08540980347993
1.86,22516510.778454456,78172054.73037164,20,0.18002950073776403,56.08172455924545
1.86,22516510.778454456,78172054.73037164,20,0.19002975074402784,46.45054715729161
1.86,22516510.778454456,78172054.73037164,40,2.5000625015647593e-05,2.820153817446947
1.86,22516510.778454456,78172054.73037164,40,0.010025250631279348,21.18943240090394
1.86,22516510.778454456,78172054.73037164,40,0.02002550063754316,31.765574828778803
1.86,22516510.778454456,78172054.73037164,40,0.03002575064380697,37.18675693517441
1.86,22516510.778454456,78172054.73037164,40,0.04002600065007078,47.929576610971466
1.86,22516510.778454456,78172054.73037164,40,0.05002625065633459,63.737944042088884
1.86,22516510.778454456,78172054.73037164,40,0.0600265006625984,79.64156926624486
1.86,22516510.778454456,78172054.73037164,40,0.07002675066886221,91.51185861511091
1.86,22516510.778454456,78172054.73037164,40,0.08002700067512603,104.98627634018838
1.86,22516510.778454456,78172054.73037164,40,0.09002725068138984,123.03946646648973
1.86,22516510.778454456,78172054.73037164,40,0.10002750068765365,143.908962640442
1.86,22516510.778454456,78172054.73037164,40,0.11002775069391735,161.52763747833274
1.86,22516510.778454456,78172054.73037164,40,0.12002800070018116,175.80472615163157
1.86,22516510.778454456,78172054.73037164,40,0.13002825070644497,193.053110951108
1.86,22516510.778454456,78172054.73037164,40,0.14002850071270878,213.87889754395707
1.86,22516510.778454456,78172054.73037164,40,0.1500287507189726,227.7613934354798
1.86,22516510.778454456,78172054.73037164,40,0.1600290007252364,237.80739403985436
1.86,22516510.778454456,78172054.73037164,40,0.17002925073150021,163.90325749874708
1.86,22516510.778454456,78172054.73037164,40,0.18002950073776403,93.84964600729998
1.86,22516510.778454456,78172054.73037164,40,0.19002975074402784,58.21018705722366
1.86,22516510.778454456,78172054.73037164,60,2.5000625015647593e-05,-0.2484792845387906
1.86,22516510.778454456,78172054.73037164,60,0.010025250631279348,18.592012992463008
1.86,22516510.778454456,78172054.73037164,60,0.02002550063754316,35.93295808000779
1.86,22516510.778454456,78172054.73037164,60,0.03002575064380697,47.62349400524864
1.86,22516510.778454456,78172054.73037164,60,0.04002600065007078,46.19005440931286
1.86,22516510.778454456,78172054.73037164,60,0.05002625065633459,60.59055923935506
1.86,22516510.778454456,78172054.73037164,60,0.0600265006625984,78.86497286281264
1.86,22516510.778454456,78172054.73037164,60,0.07002675066886221,99.88432016901422
1.86,22516510.778454456,78172054.73037164,60,0.08002700067512603,118.16378975786937
1.86,22516510.778454456,78172054.73037164,60,0.09002725068138984,138.02916001668189
1.86,22516510.778454456,78172054.73037164,60,0.10002750068765365,154.6285998455129
1.86,22516510.778454456,78172054.73037164,60,0.11002775069391735,168.90655690631925
1.86,22516510.778454456,78172054.73037164,60,0.12002800070018116,186.41923989565845
1.86,22516510.778454456,78172054.73037164,60,0.13002825070644497,207.59764261548898
1.86,22516510.778454456,78172054.73037164,60,0.14002850071270878,223.660804551772
1.86,22516510.778454456,78172054.73037164,60,0.1500287507189726,250.54919791022337
1.86,22516510.778454456,78172054.73037164,60,0.1600290007252364,264.19909388334816
1.86,22516510.778454456,78172054.73037164,60,0.17002925073150021,271.21813004112335
1.86,22516510.778454456,78172054.73037164,60,0.18002950073776403,172.17153364180783
1.86,22516510.778454456,78172054.73037164,60,0.19002975074402784,127.31064628335956
1.86,22516510.778454456,78172054.73037164,80,2.5000625015647593e-05,-0.23649147009788454
1.86,22516510.778454456,78172054.73037164,80,0.010025250631279348,22.238741290166466
1.86,22516510.778454456,78172054.73037164,80,0.02002550063754316,45.72638231520413
1.86,22516510.778454456,78172054.73037164,80,0.03002575064380697,57.75290694740912
1.86,22516510.778454456,78172054.73037164,80,0.04002600065007078,55.366357656326414
1.86,22516510.778454456,78172054.73037164,80,0.05002625065633459,63.22523243774891
1.86,22516510.778454456,78172054.73037164,80,0.0600265006625984,83.91942803544924
1.86,22516510.778454456,78172054.73037164,80,0.07002675066886221,110.95645700686917
1.86,22516510.778454456,78172054.73037164,80,0.08002700067512603,133.32019992613252
1.86,22516510.778454456,78172054.73037164,80,0.09002725068138984,136.3438877403306
1.86,22516510.778454456,78172054.73037164,80,0.10002750068765365,158.0913884394036
1.86,22516510.778454456,78172054.73037164,80,0.11002775069391735,184.0739634959789
1.86,22516510.778454456,78172054.73037164,80,0.12002800070018116,204.3326046966043
1.86,22516510.778454456,78172054.73037164,80,0.13002825070644497,223.30332398180306
1.86,22516510.778454456,78172054.73037164,80,0.14002850071270878,242.75722744829363
1.86,22516510.778454456,78172054.73037164,80,0.1500287507189726,258.4645470350161
1.86,22516510.778454456,78172054.73037164,80,0.1600290007252364,284.9011847205813
1.86,22516510.778454456,78172054.73037164,80,0.17002925073150021,305.34281485976425
1.86,22516510.778454456,78172054.73037164,80,0.18002950073776403,322.3494777912509
1.86,22516510.778454456,78172054.73037164,80,0.19002975074402784,184.94729333171338
1.92,16577703.705517858,59614556.77899689,10,2.5000625015647593e-05,1.5860489525738972
1.92,16577703.705517858,59614556.77899689,10,0.010025250631279348,9.188330766558133
1.92,16577703.705517858,59614556.77899689,10,0.02002550063754316,14.754695151024215
1.92,16577703.705517858,59614556.77899689,10,0.03002575064380697,21.752555803573284
1.92,16577703.705517858,59614556.77899689,10,0.04002600065007078,30.339632024128125
1.92,16577703.705517858,59614556.77899689,10,0.05002625065633459,41.08914678044122
1.92,16577703.705517858,59614556.77899689,10,0.0600265006625984,50.645056612858845
1.92,16577703.705517858,59614556.77899689,10,0.07002675066886221,61.98869245475989
1.92,16577703.705517858,59614556.77899689,10,0.08002700067512603,72.53143578505284
1.92,16577703.705517858,59614556.77899689,10,0.09002725068138984,82.90875312224526
1.92,16577703.705517858,59614556.77899689,10,0.10002750068765365,93.0757677737744
1.92,16577703.705517858,59614556.77899689,10,0.11002775069391735,96.7930737459257
1.92,16577703.705517858,59614556.77899689,10,0.12002800070018116,76.19475860474425
1.92,16577703.705517858,59614556.77899689,10,0.13002825070644497,45.964537997455075
1.92,16577703.705517858,59614556.77899689,10,0.14002850071270878,31.856025935941286
1.92,16577703.705517858,59614556.77899689,10,0.1500287507189726,30.189082367174215
1.92,16577703.705517858,59614556.77899689,10,0.1600290007252364,26.46359229410822
1.92,16577703.705517858,59614556.77899689,10,0.17002925073150021,25.23932854994978
1.92,16577703.705517858,59614556.77899689,10,0.18002950073776403,26.159240119460076
1.92,16577703.705517858,59614556.77899689,10,0.19002975074402784,26.066821412429118
1.92,16577703.705517858,59614556.77899689,20,2.5000625015647593e-05,0.9746548420788274
1.92,16577703.705517858,59614556.77899689,20,0.010025250631279348,13.252479868152719
1.92,16577703.705517858,59614556.77899689,20,0.02002550063754316,19.966701169119283
1.92,16577703.705517858,59614556.77899689,20,0.03002575064380697,28.268207788679003
1.92,16577703.705517858,59614556.77899689,20,0.04002600065007078,37.10073039279677
1.92,16577703.705517858,59614556.77899689,20,0.05002625065633459,48.69077850064224
1.92,16577703.705517858,59614556.77899689,20,0.0600265006625984,61.46698197128564
1.92,16577703.705517858,59614556.77899689,20,0.07002675066886221,74.84636328544059
1.92,16577703.705517858,59614556.77899689,20,0.08002700067512603,87.62930555884606
1.92,16577703.705517858,59614556.77899689,20,0.09002725068138984,98.99508907893595
1.92,16577703.705517858,59614556.77899689,20,0.10002750068765365,118.58518977315015
1.92,16577703.705517858,59614556.77899689,20,0.11002775069391735,134.67688485084182
1.92,16577703.705517858,59614556.77899689,20,0.12002800070018116,145.5011498097749
1.92,16577703.705517858,59614556.77899689,20,0.13002825070644497,134.40786757599366
1.92,16577703.705517858,59614556.77899689,20,0.14002850071270878,60.98217623353726
1.92,16577703.705517858,59614556.77899689,20,0.1500287507189726,42.52186354566106
1.92,16577703.705517858,59614556.77899689,20,0.1600290007252364,38.18267594492717
1.92,16577703.705517858,59614556.77899689,20,0.17002925073150021,37.34624405586573
1.92,16577703.705517858,59614556.77899689,20,0.18002950073776403,37.3641408872222
1.92,16577703.705517858,59614556.77899689,20,0.19002975074402784,33.12674835853289
1.92,16577703.705517858,59614556.77899689,40,2.5000625015647593e-05,2.820153817446947
1.92,16577703.705517858,59614556.77899689,40,0.010025250631279348,21.187830645464377
1.92,16577703.705517858,59614556.77899689,40,0.02002550063754316,31.764580747160732
1.92,16577703.705517858,59614556.77899689,40,0.03002575064380697,37.184750749245914
1.92,16577703.705517858,59614556.77899689,40,0.04002600065007078,47.92648525708614
1.92,16577703.705517858,59614556.77899689,40,0.05002625065633459,63.73462596924813
1.92,16577703.705517858,59614556.77899689,40,0.0600265006625984,79.64195202248325
1.92,16577703.705517858,59614556.77899689,40,0.07002675066886221,91.51239288761188
1.92,16577703.705517858,59614556.77899689,40,0.08002700067512603,104.99198731758409
1.92,16577703.705517858,59614556.77899689,40,0.09002725068138984,123.505450537754
1.92,16577703.705517858,59614556.77899689,40,0.10002750068765365,143.76750079140058
1.92,16577703.705517858,59614556.77899689,40,0.11002775069391735,162.20738976238047
1.92,16577703.705517858,59614556.77899689,40,0.12002800070018116,175.6269434002091
1.92,16577703.705517858,59614556.77899689,40,0.13002825070644497,186.7622609357281
1.92,16577703.705517858,59614556.77899689,40,0.14002850071270878,208.55873573924828
1.92,16577703.705517858,59614556.77899689,40,0.1500287507189726,166.27069876177663
1.92,16577703.705517858,59614556.77899689,40,0.1600290007252364,106.44944769094285
1.92,16577703.705517858,59614556.77899689,40,0.17002925073150021,92.51263679653391
1.92,16577703.705517858,59614556.77899689,40,0.18002950073776403,82.02967475165916
1.92,16577703.705517858,59614556.77899689,40,0.19002975074402784,82.15830837161889
1.92,16577703.705517858,59614556.77899689,60,2.5000625015647593e-05,-0.2484792845387906
1.92,16577703.705517858,59614556.77899689,60,0.010025250631279348,18.59269770581594
1.92,16577703.705517858,59614556.77899689,60,0.02002550063754316,35.93048903576145
1.92,16577703.705517858,59614556.77899689,60,0.03002575064380697,47.626333058560775
1.92,16577703.705517858,59614556.77899689,60,0.04002600065007078,46.21004253841704
1.92,16577703.705517858,59614556.77899689,60,0.05002625065633459,60.57482805574134
1.92,16577703.705517858,59614556.77899689,60,0.0600265006625984,78.98948907612527
1.92,16577703.705517858,59614556.77899689,60,0.07002675066886221,99.59403320413581
1.92,16577703.705517858,59614556.77899689,60,0.08002700067512603,118.0206480292814
1.92,16577703.705517858,59614556.77899689,60,0.09002725068138984,137.8561195929323
1.92,16577703.705517858,59614556.77899689,60,0.10002750068765365,154.49949559783676
1.92,16577703.705517858,59614556.77899689,60,0.11002775069391735,168.8365709498938
1.92,16577703.705517858,59614556.77899689,60,0.12002800070018116,183.0826789365458
1.92,16577703.705517858,59614556.77899689,60,0.13002825070644497,204.72802663299493
1.92,16577703.705517858,59614556.77899689,60,0.14002850071270878,223.39750301686638
1.92,16577703.705517858,59614556.77899689,60,0.1500287507189726,248.05398743496363
1.92,16577703.705517858,59614556.77899689,60,0.1600290007252364,263.73787819256256
1.92,16577703.705517858,59614556.77899689,60,0.17002925073150021,252.57352695389318
1.92,16577703.705517858,59614556.77899689,60,0.18002950073776403,129.85836736747936
1.92,16577703.705517858,59614556.77899689,60,0.19002975074402784,99.54654044071692
1.92,16577703.705517858,59614556.77899689,80,2.5000625015647593e-05,-0.23649147009788454
1.92,16577703.705517858,59614556.77899689,80,0.010025250631279348,22.24427641155726
1.92,16577703.705517858,59614556.77899689,80,0.02002550063754316,45.713808268743215
1.92,16577703.705517858,59614556.77899689,80,0.03002575064380697,57.368827173567325
1.92,16577703.705517858,59614556.77899689,80,0.04002600065007078,55.10833132702136
1.92,16577703.705517858,59614556.77899689,80,0.05002625065633459,63.24754838958418
1.92,16577703.705517858,59614556.77899689,80,0.0600265006625984,83.63417615044186
1.92,16577703.705517858,59614556.77899689,80,0.07002675066886221,111.13185240746391
1.92,16577703.705517858,59614556.77899689,80,0.08002700067512603,133.20466352621983
1.92,16577703.705517858,59614556.77899689,80,0.09002725068138984,135.81819845201585
1.92,16577703.705517858,59614556.77899689,80,0.10002750068765365,158.43453576055447
1.92,16577703.705517858,59614556.77899689,80,0.11002775069391735,184.45367238011247
1.92,16577703.705517858,59614556.77899689,80,0.12002800070018116,203.6259857165771
1.92,16577703.705517858,59614556.77899689,80,0.13002825070644497,222.27065676244038
1.92,16577703.705517858,59614556.77899689,80,0.14002850071270878,243.89148439348065
1.92,16577703.705517858,59614556.77899689,80,0.1500287507189726,256.5622129856078
1.92,16577703.705517858,59614556.77899689,80,0.1600290007252364,282.3581814840413
1.92,16577703.705517858,59614556.77899689,80,0.17002925073150021,301.5785269783903
1.92,16577703.705517858,59614556.77899689,80,0.18002950073776403,286.7329236114823
1.92,16577703.705517858,59614556.77899689,80,0.19002975074402784,134.7469148070425
1.6,18774437.38348715,54379382.244524665,10,2.5000625015647593e-05,1.5860489525738972
1.6,18774437.38348715,54379382.244524665,10,0.010025250631279348,9.189872022467785
1.6,18774437.38348715,54379382.244524665,10,0.02002550063754316,14.760958419349388
1.6,18774437.38348715,54379382.244524665,10,0.03002575064380697,21.760042077669997
1.6,18774437.38348715,54379382.244524665,10,0.04002600065007078,30.34249577721096
1.6,18774437.38348715,54379382.244524665,10,0.05002625065633459,40.74218359600042
1.6,18774437.38348715,54379382.244524665,10,0.0600265006625984,50.3512215281062
1.6,18774437.38348715,54379382.244524665,10,0.07002675066886221,61.89018482652822
1.6,18774437.38348715,54379382.244524665,10,0.08002700067512603,72.91897525136305
1.6,18774437.38348715,54379382.244524665,10,0.09002725068138984,83.61622470418604
1.6,18774437.38348715,54379382.244524665,10,0.10002750068765365,90.964909319446
1.6,18774437.38348715,54379382.244524665,10,0.11002775069391735,94.1004538720321
1.6,18774437.38348715,54379382.244524665,10,0.12002800070018116,74.2884519366854
1.6,18774437.38348715,54379382.244524665,10,0.13002825070644497,59.02177286672376
1.6,18774437.38348715,54379382.244524665,10,0.14002850071270878,41.86998208087353
1.6,18774437.38348715,54379382.244524665,10,0.1500287507189726,32.19994761179878
1.6,18774437.38348715,54379382.244524665,10,0.1600290007252364,25.916174425480477
1.6,18774437.38348715,54379382.244524665,10,0.17002925073150021,30.34809893278562
1.6,18774437.38348715,54379382.244524665,10,0.18002950073776403,34.293014433304315
1.6,18774437.38348715,54379382.244524665,10,0.19002975074402784,35.03711077486582
1.6,18774437.38348715,54379382.244524665,20,2.5000625015647593e-05,0.9746548420788274
1.6,18774437.38348715,54379382.244524665,20,0.010025250631279348,13.253106807844135
1.6,18774437.38348715,54379382.244524665,20,0.02002550063754316,19.96619121544522
1.6,18774437.38348715,54379382.244524665,20,0.03002575064380697,28.271697709400758
1.6,18774437.38348715,54379382.244524665,20,0.04002600065007078,37.07136243185259
1.6,18774437.38348715,54379382.244524665,20,0.05002625065633459,48.67497842759919
1.6,18774437.38348715,54379382.244524665,20,0.0600265006625984,61.46356738878031
1.6,18774437.38348715,54379382.244524665,20,0.07002675066886221,74.85366305277401
1.6,18774437.38348715,54379382.244524665,20,0.08002700067512603,87.18428352835299
1.6,18774437.38348715,54379382.244524665,20,0.09002725068138984,98.17627633488873
1.6,18774437.38348715,54379382.244524665,20,0.10002750068765365,117.19833716586263
1.6,18774437.38348715,54379382.244524665,20,0.11002775069391735,131.98508967432588
1.6,18774437.38348715,54379382.244524665,20,0.12002800070018116,137.13979469508914
1.6,18774437.38348715,54379382.244524665,20,0.13002825070644497,110.80280408648751
1.6,18774437.38348715,54379382.244524665,20,0.14002850071270878,59.802269734261124
1.6,18774437.38348715,54379382.244524665,20,0.1500287507189726,29.881792978483915
1.6,18774437.38348715,54379382.244524665,20,0.1600290007252364,25.825759724068956
1.6,18774437.38348715,54379382.244524665,20,0.17002925073150021,31.177107449772546
1.6,18774437.38348715,54379382.244524665,20,0.18002950073776403,36.5662578220043
1.6,18774437.38348715,54379382.244524665,20,0.19002975074402784,39.0554770361696
1.6,18774437.38348715,54379382.244524665,40,2.5000625015647593e-05,2.820153817446947
1.6,18774437.38348715,54379382.244524665,40,0.010025250631279348,21.191066059757112
1.6,18774437.38348715,54379382.244524665,40,0.02002550063754316,31.760152915696366
1.6,18774437.38348715,54379382.244524665,40,0.03002575064380697,37.18323511883107
1.6,18774437.38348715,54379382.244524665,40,0.04002600065007078,47.91669313427808
1.6,18774437.38348715,54379382.244524665,40,0.05002625065633459,63.73765432874663
1.6,18774437.38348715,54379382.244524665,40,0.0600265006625984,79.62004816016618
1.6,18774437.38348715,54379382.244524665,40,0.07002675066886221,91.54642229667924
1.6,18774437.38348715,54379382.244524665,40,0.08002700067512603,104.95583110821339
1.6,18774437.38348715,54379382.244524665,40,0.09002725068138984,122.93795508917397
1.6,18774437.38348715,54379382.244524665,40,0.10002750068765365,143.88196002062367
1.6,18774437.38348715,54379382.244524665,40,0.11002775069391735,161.53049952308126
1.6,18774437.38348715,54379382.244524665,40,0.12002800070018116,177.56855760524414
1.6,18774437.38348715,54379382.244524665,40,0.13002825070644497,186.87866458396988
1.6,18774437.38348715,54379382.244524665,40,0.14002850071270878,191.34471524226427
1.6,18774437.38348715,54379382.244524665,40,0.1500287507189726,115.10687798911101
1.6,18774437.38348715,54379382.244524665,40,0.1600290007252364,97.31263420980618
1.6,18774437.38348715,54379382.244524665,40,0.17002925073150021,85.59686346339966
1.6,18774437.38348715,54379382.244524665,40,0.18002950073776403,82.49203066696352
1.6,18774437.38348715,54379382.244524665,40,0.19002975074402784,85.90101084871708
1.6,18774437.38348715,54379382.244524665,60,2.5000625015647593e-05,-0.2484792845387906
1.6,18774437.38348715,54379382.244524665,60,0.010025250631279348,18.59023178389074
1.6,18774437.38348715,54379382.244524665,60,0.02002550063754316,35.93256320151185
1.6,18774437.38348715,54379382.244524665,60,0.03002575064380697,47.62452709633109
1.6,18774437.38348715,54379382.244524665,60,0.04002600065007078,46.17400823153956
1.6,18774437.38348715,54379382.244524665,60,0.05002625065633459,60.576338672942725
1.6,18774437.38348715,54379382.244524665,60,0.0600265006625984,78.97292581294501
1.6,18774437.38348715,54379382.244524665,60,0.07002675066886221,99.77165999197602
1.6,18774437.38348715,54379382.244524665,60,0.08002700067512603,116.81559961388704
1.6,18774437.38348715,54379382.244524665,60,0.09002725068138984,136.8591467290892
1.6,18774437.38348715,54379382.244524665,60,0.10002750068765365,154.42248160840228
1.6,18774437.38348715,54379382.244524665,60,0.11002775069391735,165.84711742244662
1.6,18774437.38348715,54379382.244524665,60,0.12002800070018116,183.45852540359735
1.6,18774437.38348715,54379382.244524665,60,0.13002825070644497,200.43096031437952
1.6,18774437.38348715,54379382.244524665,60,0.14002850071270878,223.12610275566064
1.6,18774437.38348715,54379382.244524665,60,0.1500287507189726,246.4586626256817
1.6,18774437.38348715,54379382.244524665,60,0.1600290007252364,261.4989583327303
1.6,18774437.38348715,54379382.244524665,60,0.17002925073150021,191.4955174882934
1.6,18774437.38348715,54379382.244524665,60,0.18002950073776403,90.99684268776542
1.6,18774437.38348715,54379382.244524665,60,0.19002975074402784,55.16948022104114
1.6,18774437.38348715,54379382.244524665,80,2.5000625015647593e-05,-0.23649147009788454
1.6,18774437.38348715,54379382.244524665,80,0.010025250631279348,22.238882156338676
1.6,18774437.38348715,54379382.244524665,80,0.02002550063754316,45.716346957928806
1.6,18774437.38348715,54379382.244524665,80,0.03002575064380697,57.38070289979905
1.6,18774437.38348715,54379382.244524665,80,0.04002600065007078,55.12091843149227
1.6,18774437.38348715,54379382.244524665,80,0.05002625065633459,63.21529793103549
1.6,18774437.38348715,54379382.244524665,80,0.0600265006625984,83.96506619143521
1.6,18774437.38348715,54379382.244524665,80,0.07002675066886221,111.3083094551687
1.6,18774437.38348715,54379382.244524665,80,0.08002700067512603,133.10804785253885
1.6,18774437.38348715,54379382.244524665,80,0.09002725068138984,137.21355224112443
1.6,18774437.38348715,54379382.244524665,80,0.10002750068765365,158.5914690656149
1.6,18774437.38348715,54379382.244524665,80,0.11002775069391735,184.62561695470984
1.6,18774437.38348715,54379382.244524665,80,0.12002800070018116,202.92956994685514
1.6,18774437.38348715,54379382.244524665,80,0.13002825070644497,221.54408262471753
1.6,18774437.38348715,54379382.244524665,80,0.14002850071270878,242.00288243565362
1.6,18774437.38348715,54379382.244524665,80,0.1500287507189726,254.8884161726119
1.6,18774437.38348715,54379382.244524665,80,0.1600290007252364,280.132603599247
1.6,18774437.38348715,54379382.244524665,80,0.17002925073150021,273.884510106683
1.6,18774437.38348715,54379382.244524665,80,0.18002950073776403,176.09175758024483
1.6,18774437.38348715,54379382.244524665,80,0.19002975074402784,105.78777858517573
2.37,23205068.22443227,60241757.6981342,10,2.5000625015647593e-05,1.5860489525738972
2.37,23205068.22443227,60241757.6981342,10,0.010025250631279348,9.188549302904248
2.37,23205068.22443227,60241757.6981342,10,0.02002550063754316,14.75236907692971
2.37,23205068.22443227,60241757.6981342,10,0.03002575064380697,21.78819645539557
2.37,23205068.22443227,60241757.6981342,10,0.04002600065007078,30.345712486107328
2.37,23205068.22443227,60241757.6981342,10,0.05002625065633459,40.74684120410406
2.37,23205068.22443227,60241757.6981342,10,0.0600265006625984,50.46024972714169
2.37,23205068.22443227,60241757.6981342,10,0.07002675066886221,62.5593874040941
2.37,23205068.22443227,60241757.6981342,10,0.08002700067512603,71.85351362007191
2.37,23205068.22443227,60241757.6981342,10,0.09002725068138984,84.61626507073382
2.37,23205068.22443227,60241757.6981342,10,0.10002750068765365,97.02970409836485
2.37,23205068.22443227,60241757.6981342,10,0.11002775069391735,102.72360350282547
2.37,23205068.22443227,60241757.6981342,10,0.12002800070018116,98.25617495140798
2.37,23205068.22443227,60241757.6981342,10,0.13002825070644497,72.87894699410312
2.37,23205068.22443227,60241757.6981342,10,0.14002850071270878,59.127738361801896
2.37,23205068.22443227,60241757.6981342,10,0.1500287507189726,40.02631348044387
2.37,23205068.22443227,60241757.6981342,10,0.1600290007252364,33.661397773617395
2.37,23205068.22443227,60241757.6981342,10,0.17002925073150021,32.632768021245106
2.37,23205068.22443227,60241757.6981342,10,0.18002950073776403,31.973589721409432
2.37,23205068.22443227,60241757.6981342,10,0.19002975074402784,33.68066225822528
2.37,23205068.22443227,60241757.6981342,20,2.5000625015647593e-05,0.9746548420788274
2.37,23205068.22443227,60241757.6981342,20,0.010025250631279348,13.253404639308062
2.37,23205068.22443227,60241757.6981342,20,0.02002550063754316,19.970638362910346
2.37,23205068.22443227,60241757.6981342,20,0.03002575064380697,28.277800566659995
2.37,23205068.22443227,60241757.6981342,20,0.04002600065007078,37.1016125830182
2.37,23205068.22443227,60241757.6981342,20,0.05002625065633459,48.6950828248491
2.37,23205068.22443227,60241757.6981342,20,0.0600265006625984,61.460856755745006
2.37,23205068.22443227,60241757.6981342,20,0.07002675066886221,74.84621741468366
2.37,23205068.22443227,60241757.6981342,20,0.08002700067512603,87.28320059983346
2.37,23205068.22443227,60241757.6981342,20,0.09002725068138984,99.95047717355203
2.37,23205068.22443227,60241757.6981342,20,0.10002750068765365,119.02583835546771
2.37,23205068.22443227,60241757.6981342,20,0.11002775069391735,134.22203946340997
2.37,23205068.22443227,60241757.6981342,20,0.12002800070018116,145.7760774261749
2.37,23205068.22443227,60241757.6981342,20,0.13002825070644497,156.9097918326553
2.37,23205068.22443227,60241757.6981342,20,0.14002850071270878,99.07220443038236
2.37,23205068.22443227,60241757.6981342,20,0.1500287507189726,68.81407803999997
2.37,23205068.22443227,60241757.6981342,20,0.1600290007252364,52.59077325080873
2.37,23205068.22443227,60241757.6981342,20,0.17002925073150021,47.24152907647155
2.37,23205068.22443227,60241757.6981342,20,0.18002950073776403,52.538900641639366
2.37,23205068.22443227,60241757.6981342,20,0.19002975074402784,53.90055297816028
2.37,23205068.22443227,60241757.6981342,40,2.5000625015647593e-05,2.820153817446947
2.37,23205068.22443227,60241757.6981342,40,0.010025250631279348,21.1907040031137
2.37,23205068.22443227,60241757.6981342,40,0.02002550063754316,31.75957536253345
2.37,23205068.22443227,60241757.6981342,40,0.03002575064380697,37.189107329647484
2.37,23205068.22443227,60241757.6981342,40,0.04002600065007078,47.94346045038149
2.37,23205068.22443227,60241757.6981342,40,0.05002625065633459,63.7583903973635
2.37,23205068.22443227,60241757.6981342,40,0.0600265006625984,79.64991094121183
2.37,23205068.22443227,60241757.6981342,40,0.07002675066886221,91.51453211676393
2.37,23205068.22443227,60241757.6981342,40,0.08002700067512603,105.06832236389936
2.37,23205068.22443227,60241757.6981342,40,0.09002725068138984,123.11107495774708
2.37,23205068.22443227,60241757.6981342,40,0.10002750068765365,143.87615911190557
2.37,23205068.22443227,60241757.6981342,40,0.11002775069391735,161.6592833921596
2.37,23205068.22443227,60241757.6981342,40,0.12002800070018116,176.1800992835418
2.37,23205068.22443227,60241757.6981342,40,0.13002825070644497,193.5992274248403
2.37,23205068.22443227,60241757.6981342,40,0.14002850071270878,210.17681512329247
2.37,23205068.22443227,60241757.6981342,40,0.1500287507189726,226.69050018269266
2.37,23205068.22443227,60241757.6981342,40,0.1600290007252364,196.32147716900496
2.37,23205068.22443227,60241757.6981342,40,0.17002925073150021,111.60602541637046
2.37,23205068.22443227,60241757.6981342,40,0.18002950073776403,91.76008192123452
2.37,23205068.22443227,60241757.6981342,40,0.19002975074402784,104.2661943235625
2.37,23205068.22443227,60241757.6981342,60,2.5000625015647593e-05,-0.2484792845387906
2.37,23205068.22443227,60241757.6981342,60,0.010025250631279348,18.59296864160338
2.37,23205068.22443227,60241757.6981342,60,0.02002550063754316,35.930214991259234
2.37,23205068.22443227,60241757.6981342,60,0.03002575064380697,47.62079030331275
2.37,23205068.22443227,60241757.6981342,60,0.04002600065007078,46.268124933484586
2.37,23205068.22443227,60241757.6981342,60,0.05002625065633459,60.55090053059134
2.37,23205068.22443227,60241757.6981342,60,0.0600265006625984,78.84861789277358
2.37,23205068.22443227,60241757.6981342,60,0.07002675066886221,99.88883271217921
2.37,23205068.22443227,60241757.6981342,60,0.08002700067512603,118.16705806853408
2.37,23205068.22443227,60241757.6981342,60,0.09002725068138984,136.23588891283973
2.37,23205068.22443227,60241757.6981342,60,0.10002750068765365,154.11906355890042
2.37,23205068.22443227,60241757.6981342,60,0.11002775069391735,168.03370943362987
2.37,23205068.22443227,60241757.6981342,60,0.12002800070018116,185.32172043531412
2.37,23205068.22443227,60241757.6981342,60,0.13002825070644497,204.32061882237048
2.37,23205068.22443227,60241757.6981342,60,0.14002850071270878,225.0913289467175
2.37,23205068.22443227,60241757.6981342,60,0.1500287507189726,251.04558133151727
2.37,23205068.22443227,60241757.6981342,60,0.1600290007252364,263.0468386494566
2.37,23205068.22443227,60241757.6981342,60,0.17002925073150021,271.75472031815457
2.37,23205068.22443227,60241757.6981342,60,0.18002950073776403,292.50210587364876
2.37,23205068.22443227,60241757.6981342,60,0.19002975074402784,276.1850656335588
2.37,23205068.22443227,60241757.6981342,80,2.5000625015647593e-05,-0.23649147009788454
2.37,23205068.22443227,60241757.6981342,80,0.010025250631279348,22.246849666241424
2.37,23205068.22443227,60241757.6981342,80,0.02002550063754316,45.72864889264995
2.37,23205068.22443227,60241757.6981342,80,0.03002575064380697,57.718114887807666
2.37,23205068.22443227,60241757.6981342,80,0.04002600065007078,55.36729597029334
2.37,23205068.22443227,60241757.6981342,80,0.05002625065633459,63.2264688558349
2.37,23205068.22443227,60241757.6981342,80,0.0600265006625984,83.9365416506961
2.37,23205068.22443227,60241757.6981342,80,0.07002675066886221,110.93808628947068
2.37,23205068.22443227,60241757.6981342,80,0.08002700067512603,133.31255084378284
2.37,23205068.22443227,60241757.6981342,80,0.09002725068138984,136.35162288541383
2.37,23205068.22443227,60241757.6981342,80,0.10002750068765365,158.94699543613658
2.37,23205068.22443227,60241757.6981342,80,0.11002775069391735,183.66612431430696
2.37,23205068.22443227,60241757.6981342,80,0.12002800070018116,203.6803430207826
2.37,23205068.22443227,60241757.6981342,80,0.13002825070644497,221.19752868683523
2.37,23205068.22443227,60241757.6981342,80,0.14002850071270878,242.52444778732556
2.37,23205068.22443227,60241757.6981342,80,0.1500287507189726,258.748922710296
2.37,23205068.22443227,60241757.6981342,80,0.1600290007252364,283.7539034793621
2.37,23205068.22443227,60241757.6981342,80,0.17002925073150021,303.02385949053445
2.37,23205068.22443227,60241757.6981342,80,0.18002950073776403,326.5275081924712
2.37,23205068.22443227,60241757.6981342,80,0.19002975074402784,257.855093502767
1.13,30178515.65484583,50638648.29769164,10,2.5000625015647593e-05,1.5860489525738972
1.13,30178515.65484583,50638648.29769164,10,0.010025250631279348,9.187442553850934
1.13,30178515.65484583,50638648.29769164,10,0.02002550063754316,14.754118756396238
1.13,30178515.65484583,50638648.29769164,10,0.03002575064380697,21.750449067528066
1.13,30178515.65484583,50638648.29769164,10,0.04002600065007078,30.343704506653385
1.13,30178515.65484583,50638648.29769164,10,0.05002625065633459,40.72830513786494
1.13,30178515.65484583,50638648.29769164,10,0.0600265006625984,50.36430428114175
1.13,30178515.65484583,50638648.29769164,10,0.07002675066886221,61.86716010588415
1.13,30178515.65484583,50638648.29769164,10,0.08002700067512603,72.25633228519861
1.13,30178515.65484583,50638648.29769164,10,0.09002725068138984,84.28493868557797
1.13,30178515.65484583,50638648.29769164,10,0.10002750068765365,97.14876393137088
1.13,30178515.65484583,50638648.29769164,10,0.11002775069391735,97.11062129136634
1.13,30178515.65484583,50638648.29769164,10,0.12002800070018116,63.475392117521615
1.13,30178515.65484583,50638648.29769164,10,0.13002825070644497,38.19518729175587
1.13,30178515.65484583,50638648.29769164,10,0.14002850071270878,28.996155218181148
1.13,30178515.65484583,50638648.29769164,10,0.1500287507189726,28.88306975612796
1.13,30178515.65484583,50638648.29769164,10,0.1600290007252364,30.77673698555924
1.13,30178515.65484583,50638648.29769164,10,0.17002925073150021,34.77580032594241
1.13,30178515.65484583,50638648.29769164,10,0.18002950073776403,37.540560732776314
1.13,30178515.65484583,50638648.29769164,10,0.19002975074402784,38.33848342713
1.13,30178515.65484583,50638648.29769164,20,2.5000625015647593e-05,0.9746548420788274
1.13,30178515.65484583,50638648.29769164,20,0.010025250631279348,13.261927447006538
1.13,30178515.65484583,50638648.29769164,20,0.02002550063754316,19.951341237755297
1.13,30178515.65484583,50638648.29769164,20,0.03002575064380697,28.260999716801315
1.13,30178515.65484583,50638648.29769164,20,0.04002600065007078,37.060233848540214
1.13,30178515.65484583,50638648.29769164,20,0.05002625065633459,48.62540322326557
1.13,30178515.65484583,50638648.29769164,20,0.0600265006625984,61.40570162628299
1.13,30178515.65484583,50638648.29769164,20,0.07002675066886221,74.79604016699865
1.13,30178515.65484583,50638648.29769164,20,0.08002700067512603,87.03180033089808
1.13,30178515.65484583,50638648.29769164,20,0.09002725068138984,100.31663143734755
1.13,30178515.65484583,50638648.29769164,20,0.10002750068765365,115.76635512902448
1.13,30178515.65484583,50638648.29769164,20,0.11002775069391735,123.68395337603118
1.13,30178515.65484583,50638648.29769164,20,0.12002800070018116,107.32431507252629
1.13,30178515.65484583,50638648.29769164,20,0.13002825070644497,54.010026684769095
1.13,30178515.65484583,50638648.29769164,20,0.14002850071270878,39.93675221174669
1.13,30178515.65484583,50638648.29769164,20,0.1500287507189726,37.64321533663651
1.13,30178515.65484583,50638648.29769164,20,0.1600290007252364,32.31447112249312
1.13,30178515.65484583,50638648.29769164,20,0.17002925073150021,36.86547147476185
1.13,30178515.65484583,50638648.29769164,20,0.18002950073776403,36.22888591881478
1.13,30178515.65484583,50638648.29769164,20,0.19002975074402784,35.47328229420924
1.13,30178515.65484583,50638648.29769164,40,2.5000625015647593e-05,2.820153817446947
1.13,30178515.65484583,50638648.29769164,40,0.010025250631279348,21.187454575515478
1.13,30178515.65484583,50638648.29769164,40,0.02002550063754316,31.763245682071418
1.13,30178515.65484583,50638648.29769164,40,0.03002575064380697,37.189279739332555
1.13,30178515.65484583,50638648.29769164,40,0.04002600065007078,47.913883555611505
1.13,30178515.65484583,50638648.29769164,40,0.05002625065633459,63.689985089106905
1.13,30178515.65484583,50638648.29769164,40,0.0600265006625984,79.51847417914107
1.13,30178515.65484583,50638648.29769164,40,0.07002675066886221,91.46523148110141
1.13,30178515.65484583,50638648.29769164,40,0.08002700067512603,104.80633423084355
1.13,30178515.65484583,50638648.29769164,40,0.09002725068138984,122.8438192910751
1.13,30178515.65484583,50638648.29769164,40,0.10002750068765365,143.72886918425547
1.13,30178515.65484583,50638648.29769164,40,0.11002775069391735,160.31353639127667
1.13,30178515.65484583,50638648.29769164,40,0.12002800070018116,179.71798936080037
1.13,30178515.65484583,50638648.29769164,40,0.13002825070644497,171.70007324190533
1.13,30178515.65484583,50638648.29769164,40,0.14002850071270878,106.72482569170893
1.13,30178515.65484583,50638648.29769164,40,0.1500287507189726,79.82228357173427
1.13,30178515.65484583,50638648.29769164,40,0.1600290007252364,80.95406493137715
1.13,30178515.65484583,50638648.29769164,40,0.17002925073150021,72.95037480314997
1.13,30178515.65484583,50638648.29769164,40,0.18002950073776403,72.62568135840749
1.13,30178515.65484583,50638648.29769164,40,0.19002975074402784,80.67910974245848
1.13,30178515.65484583,50638648.29769164,60,2.5000625015647593e-05,-0.2484792845387906
1.13,30178515.65484583,50638648.29769164,60,0.010025250631279348,18.590279027345105
1.13,30178515.65484583,50638648.29769164,60,0.02002550063754316,35.92602977346264
1.13,30178515.65484583,50638648.29769164,60,0.03002575064380697,47.61856990397757
1.13,30178515.65484583,50638648.29769164,60,0.04002600065007078,46.12606296587435
1.13,30178515.65484583,50638648.29769164,60,0.05002625065633459,60.602150281905786
1.13,30178515.65484583,50638648.29769164,60,0.0600265006625984,78.86435525415271
1.13,30178515.65484583,50638648.29769164,60,0.07002675066886221,99.63489140363089
1.13,30178515.65484583,50638648.29769164,60,0.08002700067512603,117.60712314631573
1.13,30178515.65484583,50638648.29769164,60,0.09002725068138984,136.41910962028604
1.13,30178515.65484583,50638648.29769164,60,0.10002750068765365,150.90286631087298
1.13,30178515.65484583,50638648.29769164,60,0.11002775069391735,164.53510165426655
1.13,30178515.65484583,50638648.29769164,60,0.12002800070018116,180.19990587825902
1.13,30178515.65484583,50638648.29769164,60,0.13002825070644497,200.2125138028031
1.13,30178515.65484583,50638648.29769164,60,0.14002850071270878,218.2990888481142
1.13,30178515.65484583,50638648.29769164,60,0.1500287507189726,238.12665194429178
1.13,30178515.65484583,50638648.29769164,60,0.1600290007252364,170.64244181587483
1.13,30178515.65484583,50638648.29769164,60,0.17002925073150021,101.63260262812749
1.13,30178515.65484583,50638648.29769164,60,0.18002950073776403,82.425305339865
1.13,30178515.65484583,50638648.29769164,60,0.19002975074402784,74.5163609701018
1.13,30178515.65484583,50638648.29769164,80,2.5000625015647593e-05,-0.23649147009788454
1.13,30178515.65484583,50638648.29769164,80,0.010025250631279348,22.240846834271686
1.13,30178515.65484583,50638648.29769164,80,0.02002550063754316,45.72639253045991
1.13,30178515.65484583,50638648.29769164,80,0.03002575064380697,57.76851064180973
1.13,30178515.65484583,50638648.29769164,80,0.04002600065007078,55.38463897569463
1.13,30178515.65484583,50638648.29769164,80,0.05002625065633459,63.21438211875537
1.13,30178515.65484583,50638648.29769164,80,0.0600265006625984,83.9021962454775
1.13,30178515.65484583,50638648.29769164,80,0.07002675066886221,110.87987608114898
1.13,30178515.65484583,50638648.29769164,80,0.08002700067512603,133.26015355868762
1.13,30178515.65484583,50638648.29769164,80,0.09002725068138984,138.02353115352201
1.13,30178515.65484583,50638648.29769164,80,0.10002750068765365,158.76947750794042
1.13,30178515.65484583,50638648.29769164,80,0.11002775069391735,182.3627907966324
1.13,30178515.65484583,50638648.29769164,80,0.12002800070018116,204.26399798923373
1.13,30178515.65484583,50638648.29769164,80,0.13002825070644497,221.95721319578053
1.13,30178515.65484583,50638648.29769164,80,0.14002850071270878,237.16833636245
1.13,30178515.65484583,50638648.29769164,80,0.1500287507189726,243.84093853163762
1.13,30178515.65484583,50638648.29769164,80,0.1600290007252364,214.4995272522694
1.13,30178515.65484583,50638648.29769164,80,0.17002925073150021,110.52845244392469
1.13,30178515.65484583,50638648.29769164,80,0.18002950073776403,95.3928962522051
1.13,30178515.65484583,50638648.29769164,80,0.19002975074402784,100.6468742119233
0.82,4449001.678733735,21137549.519262712,10,2.5000625015647593e-05,1.5860489525738972
0.82,4449001.678733735,21137549.519262712,10,0.010025250631279348,9.18369933139877
0.82,4449001.678733735,21137549.519262712,10,0.02002550063754316,14.835321500260882
0.82,4449001.678733735,21137549.519262712,10,0.03002575064380697,21.7422129285016
0.82,4449001.678733735,21137549.519262712,10,0.04002600065007078,30.35318399970152
0.82,4449001.678733735,21137549.519262712,10,0.05002625065633459,40.90904623402533
0.82,4449001.678733735,21137549.519262712,10,0.0600265006625984,47.78572385388899
0.82,4449001.678733735,21137549.519262712,10,0.07002675066886221,50.5785911900204
0.82,4449001.678733735,21137549.519262712,10,0.08002700067512603,32.750865132703
0.82,4449001.678733735,21137549.519262712,10,0.09002725068138984,26.328600141286753
0.82,4449001.678733735,21137549.519262712,10,0.10002750068765365,24.712179328003398
0.82,4449001.678733735,21137549.519262712,10,0.11002775069391735,21.763777948747848
0.82,4449001.678733735,21137549.519262712,10,0.12002800070018116,24.198220578495988
0.82,4449001.678733735,21137549.519262712,10,0.13002825070644497,25.510505951743895
0.82,4449001.678733735,21137549.519262712,10,0.14002850071270878,21.624026435187282
0.82,4449001.678733735,21137549.519262712,10,0.1500287507189726,21.26598458805164
0.82,4449001.678733735,21137549.519262712,10,0.1600290007252364,18.8131427138614
0.82,4449001.678733735,21137549.519262712,10,0.17002925073150021,20.167259113460343
0.82,4449001.678733735,21137549.519262712,10,0.18002950073776403,17.86225922783333
0.82,4449001.678733735,21137549.519262712,10,0.19002975074402784,14.568132999600396
0.82,4449001.678733735,21137549.519262712,20,2.5000625015647593e-05,0.9746548420788274
0.82,4449001.678733735,21137549.519262712,20,0.010025250631279348,13.254608468969659
0.82,4449001.678733735,21137549.519262712,20,0.02002550063754316,19.9412693528827
0.82,4449001.678733735,21137549.519262712,20,0.03002575064380697,28.2530956238712
0.82,4449001.678733735,21137549.519262712,20,0.04002600065007078,37.28581963552234
0.82,4449001.678733735,21137549.519262712,20,0.05002625065633459,47.906504632893636
0.82,4449001.678733735,21137549.519262712,20,0.0600265006625984,60.787536614502685
0.82,4449001.678733735,21137549.519262712,20,0.07002675066886221,69.77999219631376
0.82,4449001.678733735,21137549.519262712,20,0.08002700067512603,70.860000342837
0.82,4449001.678733735,21137549.519262712,20,0.09002725068138984,67.54921356139448
0.82,4449001.678733735,21137549.519262712,20,0.10002750068765365,41.53826315768253
0.82,4449001.678733735,21137549.519262712,20,0.11002775069391735,39.48523555798805
0.82,4449001.678733735,21137549.519262712,20,0.12002800070018116,35.302212306442335
0.82,4449001.678733735,21137549.519262712,20,0.13002825070644497,36.738856274844366
0.82,4449001.678733735,21137549.519262712,20,0.14002850071270878,35.747388869329335
0.82,4449001.678733735,21137549.519262712,20,0.1500287507189726,30.085058713289975
0.82,4449001.678733735,21137549.519262712,20,0.1600290007252364,26.84681339710784
0.82,4449001.678733735,21137549.519262712,20,0.17002925073150021,28.202622857759742
0.82,4449001.678733735,21137549.519262712,20,0.18002950073776403,25.972070006771677
0.82,4449001.678733735,21137549.519262712,20,0.19002975074402784,30.59538542799937
0.82,4449001.678733735,21137549.519262712,40,2.5000625015647593e-05,2.820153817446947
0.82,4449001.678733735,21137549.519262712,40,0.010025250631279348,21.332792339800342
0.82,4449001.678733735,21137549.519262712,40,0.02002550063754316,31.9149013151142
0.82,4449001.678733735,21137549.519262712,40,0.03002575064380697,37.74272325450358
0.82,4449001.678733735,21137549.519262712,40,0.04002600065007078,49.959931111048775
0.82,4449001.678733735,21137549.519262712,40,0.05002625065633459,66.18949517514181
0.82,4449001.678733735,21137549.519262712,40,0.0600265006625984,80.35597429624613
0.82,4449001.678733735,21137549.519262712,40,0.07002675066886221,90.38474156861609
0.82,4449001.678733735,21137549.519262712,40,0.08002700067512603,103.58046056990678
0.82,4449001.678733735,21137549.519262712,40,0.09002725068138984,116.51992388281867
0.82,4449001.678733735,21137549.519262712,40,0.10002750068765365,119.0078366942982
0.82,4449001.678733735,21137549.519262712,40,0.11002775069391735,113.135826710623
0.82,4449001.678733735,21137549.519262712,40,0.12002800070018116,61.141321981700806
0.82,4449001.678733735,21137549.519262712,40,0.13002825070644497,37.79008328668602
0.82,4449001.678733735,21137549.519262712,40,0.14002850071270878,42.76866854279326
0.82,4449001.678733735,21137549.519262712,40,0.1500287507189726,43.14890997562239
0.82,4449001.678733735,21137549.519262712,40,0.1600290007252364,42.048312811681704
0.82,4449001.678733735,21137549.519262712,40,0.17002925073150021,40.617291577504176
0.82,4449001.678733735,21137549.519262712,40,0.18002950073776403,52.39213407634793
0.82,4449001.678733735,21137549.519262712,40,0.19002975074402784,56.05310520412756
0.82,4449001.678733735,21137549.519262712,60,2.5000625015647593e-05,-0.2484792845387906
0.82,4449001.678733735,21137549.519262712,60,0.010025250631279348,18.753026029784216
0.82,4449001.678733735,21137549.519262712,60,0.02002550063754316,35.78592305891529
0.82,4449001.678733735,21137549.519262712,60,0.03002575064380697,47.20216321553047
0.82,4449001.678733735,21137549.519262712,60,0.04002600065007078,47.24038978017393
0.82,4449001.678733735,21137549.519262712,60,0.05002625065633459,62.479159262271004
0.82,4449001.678733735,21137549.519262712,60,0.0600265006625984,78.6462493763564
0.82,4449001.678733735,21137549.519262712,60,0.07002675066886221,99.26874976237214
0.82,4449001.678733735,21137549.519262712,60,0.08002700067512603,115.33173274144835
0.82,4449001.678733735,21137549.519262712,60,0.09002725068138984,129.12167990681866
0.82,4449001.678733735,21137549.519262712,60,0.10002750068765365,144.21978659891195
0.82,4449001.678733735,21137549.519262712,60,0.11002775069391735,148.74143455807697
0.82,4449001.678733735,21137549.519262712,60,0.12002800070018116,122.25576197010189
0.82,4449001.678733735,21137549.519262712,60,0.13002825070644497,88.6121218165369
0.82,4449001.678733735,21137549.519262712,60,0.14002850071270878,83.96816164063722
0.82,4449001.678733735,21137549.519262712,60,0.1500287507189726,72.91070018742937
0.82,4449001.678733735,21137549.519262712,60,0.1600290007252364,83.41164411272213
0.82,4449001.678733735,21137549.519262712,60,0.17002925073150021,79.36146370730889
0.82,4449001.678733735,21137549.519262712,60,0.18002950073776403,86.28811007545382
0.82,4449001.678733735,21137549.519262712,60,0.19002975074402784,88.38544241636261
0.82,4449001.678733735,21137549.519262712,80,2.5000625015647593e-05,-0.23649147009788454
0.82,4449001.678733735,21137549.519262712,80,0.010025250631279348,22.330278826066507
0.82,4449001.678733735,21137549.519262712,80,0.02002550063754316,45.78295039533621
0.82,4449001.678733735,21137549.519262712,80,0.03002575064380697,57.22307489599359
0.82,4449001.678733735,21137549.519262712,80,0.04002600065007078,55.12950555149099
0.82,4449001.678733735,21137549.519262712,80,0.05002625065633459,66.6130475176816
0.82,4449001.678733735,21137549.519262712,80,0.0600265006625984,87.34822044835182
0.82,4449001.678733735,21137549.519262712,80,0.07002675066886221,113.29074624286861
0.82,4449001.678733735,21137549.519262712,80,0.08002700067512603,134.53994830930725
0.82,4449001.678733735,21137549.519262712,80,0.09002725068138984,139.43809454240716
0.82,4449001.678733735,21137549.519262712,80,0.10002750068765365,155.09483960026614
0.82,4449001.678733735,21137549.519262712,80,0.11002775069391735,174.29879748198326
0.82,4449001.678733735,21137549.519262712,80,0.12002800070018116,187.54041845899636
0.82,4449001.678733735,21137549.519262712,80,0.13002825070644497,193.0298814128347
0.82,4449001.678733735,21137549.519262712,80,0.14002850071270878,145.3385872709384
0.82,4449001.678733735,21137549.519262712,80,0.1500287507189726,91.09946433327097
0.82,4449001.678733735,21137549.519262712,80,0.1600290007252364,90.64537446817795
0.82,4449001.678733735,21137549.519262712,80,0.17002925073150021,89.14344969087335
0.82,4449001.678733735,21137549.519262712,80,0.18002950073776403,92.65618786732715
0.82,4449001.678733735,21137549.519262712,80,0.19002975074402784,85.20190327770817
0.89,24656586.940464545,34751898.29445456,10,2.5000625015647593e-05,1.5860489525738972
0.89,24656586.940464545,34751898.29445456,10,0.010025250631279348,9.183759530213031
0.89,24656586.940464545,34751898.29445456,10,0.02002550063754316,14.748786171615102
0.89,24656586.940464545,34751898.29445456,10,0.03002575064380697,21.745249224092866
0.89,24656586.940464545,34751898.29445456,10,0.04002600065007078,30.312338164518355
0.89,24656586.940464545,34751898.29445456,10,0.05002625065633459,40.711520309456006
0.89,24656586.940464545,34751898.29445456,10,0.0600265006625984,50.50319108373773
0.89,24656586.940464545,34751898.29445456,10,0.07002675066886221,61.288542498521984
0.89,24656586.940464545,34751898.29445456,10,0.08002700067512603,71.11862088400923
0.89,24656586.940464545,34751898.29445456,10,0.09002725068138984,79.43825560177729
0.89,24656586.940464545,34751898.29445456,10,0.10002750068765365,55.488138224370196
0.89,24656586.940464545,34751898.29445456,10,0.11002775069391735,38.35386423199424
0.89,24656586.940464545,34751898.29445456,10,0.12002800070018116,30.47149840267741
0.89,24656586.940464545,34751898.29445456,10,0.13002825070644497,26.414736905841455
0.89,24656586.940464545,34751898.29445456,10,0.14002850071270878,29.392302237574594
0.89,24656586.940464545,34751898.29445456,10,0.1500287507189726,33.016282313306434
0.89,24656586.940464545,34751898.29445456,10,0.1600290007252364,36.63819298812933
0.89,24656586.940464545,34751898.29445456,10,0.17002925073150021,30.480247536114284
0.89,24656586.940464545,34751898.29445456,10,0.18002950073776403,33.24383059582822
0.89,24656586.940464545,34751898.29445456,10,0.19002975074402784,36.43913196861943
0.89,24656586.940464545,34751898.29445456,20,2.5000625015647593e-05,0.9746548420788274
0.89,24656586.940464545,34751898.29445456,20,0.010025250631279348,13.25686141088116
0.89,24656586.940464545,34751898.29445456,20,0.02002550063754316,19.944584336318016
0.89,24656586.940464545,34751898.29445456,20,0.03002575064380697,28.25976004883036
0.89,24656586.940464545,34751898.29445456,20,0.04002600065007078,37.02893707873501
0.89,24656586.940464545,34751898.29445456,20,0.05002625065633459,48.61384579491705
0.89,24656586.940464545,34751898.29445456,20,0.0600265006625984,61.402306712557554
0.89,24656586.940464545,34751898.29445456,20,0.07002675066886221,74.11895054130187
0.89,24656586.940464545,34751898.29445456,20,0.08002700067512603,85.46625122699571
0.89,24656586.940464545,34751898.29445456,20,0.09002725068138984,94.74555560668388
0.89,24656586.940464545,34751898.29445456,20,0.10002750068765365,86.75501667027149
0.89,24656586.940464545,34751898.29445456,20,0.11002775069391735,62.06330870577532
0.89,24656586.940464545,34751898.29445456,20,0.12002800070018116,40.31924606265175
0.89,24656586.940464545,34751898.29445456,20,0.13002825070644497,38.228240451458284
0.89,24656586.940464545,34751898.29445456,20,0.14002850071270878,38.887501157323
0.89,24656586.940464545,34751898.29445456,20,0.1500287507189726,32.923678532135185
0.89,24656586.940464545,34751898.29445456,20,0.1600290007252364,33.48265428691732
0.89,24656586.940464545,34751898.29445456,20,0.17002925073150021,30.343229471524797
0.89,24656586.940464545,34751898.29445456,20,0.18002950073776403,25.51105251414478
0.89,24656586.940464545,34751898.29445456,20,0.19002975074402784,24.40310672303585
0.89,24656586.940464545,34751898.29445456,40,2.5000625015647593e-05,2.820153817446947
0.89,24656586.940464545,34751898.29445456,40,0.010025250631279348,21.18892471838541
0.89,24656586.940464545,34751898.29445456,40,0.02002550063754316,31.758379546311275
0.89,24656586.940464545,34751898.29445456,40,0.03002575064380697,37.16647141944921
0.89,24656586.940464545,34751898.29445456,40,0.04002600065007078,47.893353457659245
0.89,24656586.940464545,34751898.29445456,40,0.05002625065633459,63.66083898222366
0.89,24656586.940464545,34751898.29445456,40,0.0600265006625984,79.44772916682177
0.89,24656586.940464545,34751898.29445456,40,0.07002675066886221,92.154500506214
0.89,24656586.940464545,34751898.29445456,40,0.08002700067512603,105.54522556237173
0.89,24656586.940464545,34751898.29445456,40,0.09002725068138984,120.61505279897607
0.89,24656586.940464545,34751898.29445456,40,0.10002750068765365,138.10676515906397
0.89,24656586.940464545,34751898.29445456,40,0.11002775069391735,147.33812667595456
0.89,24656586.940464545,34751898.29445456,40,0.12002800070018116,99.68920964650262
0.89,24656586.940464545,34751898.29445456,40,0.13002825070644497,79.12173513219939
0.89,24656586.940464545,34751898.29445456,40,0.14002850071270878,64.1407823331491
0.89,24656586.940464545,34751898.29445456,40,0.1500287507189726,61.986081108065605
0.89,24656586.940464545,34751898.29445456,40,0.1600290007252364,46.5999947670252
0.89,24656586.940464545,34751898.29445456,40,0.17002925073150021,52.82037398843479
0.89,24656586.940464545,34751898.29445456,40,0.18002950073776403,48.438296618411314
0.89,24656586.940464545,34751898.29445456,40,0.19002975074402784,53.83535381395881
0.89,24656586.940464545,34751898.29445456,60,2.5000625015647593e-05,-0.2484792845387906
0.89,24656586.940464545,34751898.29445456,60,0.010025250631279348,18.590657438629478
0.89,24656586.940464545,34751898.29445456,60,0.02002550063754316,35.922548956350624
0.89,24656586.940464545,34751898.29445456,60,0.03002575064380697,47.61320801543805
0.89,24656586.940464545,34751898.29445456,60,0.04002600065007078,46.51007508462231
0.89,24656586.940464545,34751898.29445456,60,0.05002625065633459,60.546966554601845
0.89,24656586.940464545,34751898.29445456,60,0.0600265006625984,79.02434434814161
0.89,24656586.940464545,34751898.29445456,60,0.07002675066886221,100.03961618232476
0.89,24656586.940464545,34751898.29445456,60,0.08002700067512603,117.54518002419096
0.89,24656586.940464545,34751898.29445456,60,0.09002725068138984,132.58051808847142
0.89,24656586.940464545,34751898.29445456,60,0.10002750068765365,150.9687565521102
0.89,24656586.940464545,34751898.29445456,60,0.11002775069391735,164.31866979968459
0.89,24656586.940464545,34751898.29445456,60,0.12002800070018116,175.65241504293064
0.89,24656586.940464545,34751898.29445456,60,0.13002825070644497,153.27471681185767
0.89,24656586.940464545,34751898.29445456,60,0.14002850071270878,119.84717361334901
0.89,24656586.940464545,34751898.29445456,60,0.1500287507189726,98.64266231806681
0.89,24656586.940464545,34751898.29445456,60,0.1600290007252364,97.7828532321614
0.89,24656586.940464545,34751898.29445456,60,0.17002925073150021,87.46281255131485
0.89,24656586.940464545,34751898.29445456,60,0.18002950073776403,90.44254908674569
0.89,24656586.940464545,34751898.29445456,60,0.19002975074402784,98.8621934559541
0.89,24656586.940464545,34751898.29445456,80,2.5000625015647593e-05,-0.23649147009788454
0.89,24656586.940464545,34751898.29445456,80,0.010025250631279348,22.23971903416331
0.89,24656586.940464545,34751898.29445456,80,0.02002550063754316,45.780604953218145
0.89,24656586.940464545,34751898.29445456,80,0.03002575064380697,57.42362127148149
0.89,24656586.940464545,34751898.29445456,80,0.04002600065007078,55.11379666921103
0.89,24656586.940464545,34751898.29445456,80,0.05002625065633459,63.19154786113268
0.89,24656586.940464545,34751898.29445456,80,0.0600265006625984,83.93037793234092
0.89,24656586.940464545,34751898.29445456,80,0.07002675066886221,111.69448044017676
0.89,24656586.940464545,34751898.29445456,80,0.08002700067512603,134.97161665226193
0.89,24656586.940464545,34751898.29445456,80,0.09002725068138984,138.51613082279366
0.89,24656586.940464545,34751898.29445456,80,0.10002750068765365,158.73141947162998
0.89,24656586.940464545,34751898.29445456,80,0.11002775069391735,177.4548403324421
0.89,24656586.940464545,34751898.29445456,80,0.12002800070018116,198.75120589624615
0.89,24656586.940464545,34751898.29445456,80,0.13002825070644497,211.4789793752643
0.89,24656586.940464545,34751898.29445456,80,0.14002850071270878,214.99419069181866
0.89,24656586.940464545,34751898.29445456,80,0.1500287507189726,136.38387212527053
0.89,24656586.940464545,34751898.29445456,80,0.1600290007252364,123.42933770087045
0.89,24656586.940464545,34751898.29445456,80,0.17002925073150021,100.11970719638342
0.89,24656586.940464545,34751898.29445456,80,0.18002950073776403,76.09773008168071
0.89,24656586.940464545,34751898.29445456,80,0.19002975074402784,94.12192526073176
0.57,2146527.0995436823,30759531.457391463,10,2.5000625015647593e-05,1.5860489525738972
0.57,2146527.0995436823,30759531.457391463,10,0.010025250631279348,9.280555164320447
0.57,2146527.0995436823,30759531.457391463,10,0.02002550063754316,14.763972207779016
0.57,2146527.0995436823,30759531.457391463,10,0.03002575064380697,21.6110083892107
0.57,2146527.0995436823,30759531.457391463,10,0.04002600065007078,29.699629568899162
0.57,2146527.0995436823,30759531.457391463,10,0.05002625065633459,40.141995576896264
0.57,2146527.0995436823,30759531.457391463,10,0.0600265006625984,48.780464410380894
0.57,2146527.0995436823,30759531.457391463,10,0.07002675066886221,52.124391199180074
0.57,2146527.0995436823,30759531.457391463,10,0.08002700067512603,37.26789755030497
0.57,2146527.0995436823,30759531.457391463,10,0.09002725068138984,19.62066102472023
0.57,2146527.0995436823,30759531.457391463,10,0.10002750068765365,15.921574315952585
0.57,2146527.0995436823,30759531.457391463,10,0.11002775069391735,14.05681284578606
0.57,2146527.0995436823,30759531.457391463,10,0.12002800070018116,14.256229168583394
0.57,2146527.0995436823,30759531.457391463,10,0.13002825070644497,13.82895773726169
0.57,2146527.0995436823,30759531.457391463,10,0.14002850071270878,14.459709800498109
0.57,2146527.0995436823,30759531.457391463,10,0.1500287507189726,16.732076314687447
0.57,2146527.0995436823,30759531.457391463,10,0.1600290007252364,17.425025903055147
0.57,2146527.0995436823,30759531.457391463,10,0.17002925073150021,18.551128886267406
0.57,2146527.0995436823,30759531.457391463,10,0.18002950073776403,17.2409836887842
0.57,2146527.0995436823,30759531.457391463,10,0.19002975074402784,15.894692081534908
0.57,2146527.0995436823,30759531.457391463,20,2.5000625015647593e-05,0.9746548420788274
0.57,2146527.0995436823,30759531.457391463,20,0.010025250631279348,13.251236022742134
0.57,2146527.0995436823,30759531.457391463,20,0.02002550063754316,19.786624912964054
0.57,2146527.0995436823,30759531.457391463,20,0.03002575064380697,28.572459511464075
0.57,2146527.0995436823,30759531.457391463,20,0.04002600065007078,36.88498014394725
0.57,2146527.0995436823,30759531.457391463,20,0.05002625065633459,48.516855639936146
0.57,2146527.0995436823,30759531.457391463,20,0.0600265006625984,61.66412286955415
0.57,2146527.0995436823,30759531.457391463,20,0.07002675066886221,69.7280856850477
0.57,2146527.0995436823,30759531.457391463,20,0.08002700067512603,69.37979173935484
0.57,2146527.0995436823,30759531.457391463,20,0.09002725068138984,47.784071604084595
0.57,2146527.0995436823,30759531.457391463,20,0.10002750068765365,32.7252477691341
0.57,2146527.0995436823,30759531.457391463,20,0.11002775069391735,25.474290429516874
0.57,2146527.0995436823,30759531.457391463,20,0.12002800070018116,21.040337299702205
0.57,2146527.0995436823,30759531.457391463,20,0.13002825070644497,24.424240357124127
0.57,2146527.0995436823,30759531.457391463,20,0.14002850071270878,30.48439713660024
0.57,2146527.0995436823,30759531.457391463,20,0.1500287507189726,27.80563215086531
0.57,2146527.0995436823,30759531.457391463,20,0.1600290007252364,22.335928334176256
0.57,2146527.0995436823,30759531.457391463,20,0.17002925073150021,23.107813898204075
0.57,2146527.0995436823,30759531.457391463,20,0.18002950073776403,23.039829664485044
0.57,2146527.0995436823,30759531.457391463,20,0.19002975074402784,25.33674579504381
0.57,2146527.0995436823,30759531.457391463,40,2.5000625015647593e-05,2.820153817446947
0.57,2146527.0995436823,30759531.457391463,40,0.010025250631279348,21.303013303705225
0.57,2146527.0995436823,30759531.457391463,40,0.02002550063754316,31.875765095348374
0.57,2146527.0995436823,30759531.457391463,40,0.03002575064380697,37.21020479541454
0.57,2146527.0995436823,30759531.457391463,40,0.04002600065007078,49.99885572838598
0.57,2146527.0995436823,30759531.457391463,40,0.05002625065633459,64.75657669271699
0.57,2146527.0995436823,30759531.457391463,40,0.0600265006625984,80.6734367765758
0.57,2146527.0995436823,30759531.457391463,40,0.07002675066886221,90.75307201565369
0.57,2146527.0995436823,30759531.457391463,40,0.08002700067512603,102.0164869089688
0.57,2146527.0995436823,30759531.457391463,40,0.09002725068138984,110.9818222028116
0.57,2146527.0995436823,30759531.457391463,40,0.10002750068765365,116.61470897527612
0.57,2146527.0995436823,30759531.457391463,40,0.11002775069391735,70.33276658108848
0.57,2146527.0995436823,30759531.457391463,40,0.12002800070018116,52.048842075145856
0.57,2146527.0995436823,30759531.457391463,40,0.13002825070644497,46.080292731197446
0.57,2146527.0995436823,30759531.457391463,40,0.14002850071270878,58.2735044744796
0.57,2146527.0995436823,30759531.457391463,40,0.1500287507189726,57.27850373537213
0.57,2146527.0995436823,30759531.457391463,40,0.1600290007252364,53.32159065684119
0.57,2146527.0995436823,30759531.457391463,40,0.17002925073150021,51.77834699807627
0.57,2146527.0995436823,30759531.457391463,40,0.18002950073776403,46.603072901554675
0.57,2146527.0995436823,30759531.457391463,40,0.19002975074402784,49.49896271717271
0.57,2146527.0995436823,30759531.457391463,60,2.5000625015647593e-05,-0.2484792845387906
0.57,2146527.0995436823,30759531.457391463,60,0.010025250631279348,18.68128732238716
0.57,2146527.0995436823,30759531.457391463,60,0.02002550063754316,35.80328648683229
0.57,2146527.0995436823,30759531.457391463,60,0.03002575064380697,47.76505545136836
0.57,2146527.0995436823,30759531.457391463,60,0.04002600065007078,49.87860627728873
0.57,2146527.0995436823,30759531.457391463,60,0.05002625065633459,61.52781406225969
0.57,2146527.0995436823,30759531.457391463,60,0.0600265006625984,78.06930821435591
0.57,2146527.0995436823,30759531.457391463,60,0.07002675066886221,96.93505619181222
0.57,2146527.0995436823,30759531.457391463,60,0.08002700067512603,113.30095175280694
0.57,2146527.0995436823,30759531.457391463,60,0.09002725068138984,124.82302710060853
0.57,2146527.0995436823,30759531.457391463,60,0.10002750068765365,133.99168819118407
0.57,2146527.0995436823,30759531.457391463,60,0.11002775069391735,114.18980429386271
0.57,2146527.0995436823,30759531.457391463,60,0.12002800070018116,88.52878328358211
0.57,2146527.0995436823,30759531.457391463,60,0.13002825070644497,67.32726166799323
0.57,2146527.0995436823,30759531.457391463,60,0.14002850071270878,59.67493522002634
0.57,2146527.0995436823,30759531.457391463,60,0.1500287507189726,60.9033531607852
0.57,2146527.0995436823,30759531.457391463,60,0.1600290007252364,63.02583383361723
0.57,2146527.0995436823,30759531.457391463,60,0.17002925073150021,59.908214815663996
0.57,2146527.0995436823,30759531.457391463,60,0.18002950073776403,60.64687885672375
0.57,2146527.0995436823,30759531.457391463,60,0.19002975074402784,56.044592604835344
0.57,2146527.0995436823,30759531.457391463,80,2.5000625015647593e-05,-0.23649147009788454
0.57,2146527.0995436823,30759531.457391463,80,0.010025250631279348,22.277312418975324
0.57,2146527.0995436823,30759531.457391463,80,0.02002550063754316,45.67905636698566
0.57,2146527.0995436823,30759531.457391463,80,0.03002575064380697,56.99046661400497
0.57,2146527.0995436823,30759531.457391463,80,0.04002600065007078,55.4985320106549
0.57,2146527.0995436823,30759531.457391463,80,0.05002625065633459,67.3827905750342
0.57,2146527.0995436823,30759531.457391463,80,0.0600265006625984,87.08448844615644
0.57,2146527.0995436823,30759531.457391463,80,0.07002675066886221,113.14979106733355
0.57,2146527.0995436823,30759531.457391463,80,0.08002700067512603,133.3898255452263
0.57,2146527.0995436823,30759531.457391463,80,0.09002725068138984,144.9642218807357
0.57,2146527.0995436823,30759531.457391463,80,0.10002750068765365,149.2209480260039
0.57,2146527.0995436823,30759531.457391463,80,0.11002775069391735,162.1357981804552
0.57,2146527.0995436823,30759531.457391463,80,0.12002800070018116,140.7239382416941
0.57,2146527.0995436823,30759531.457391463,80,0.13002825070644497,120.09718052613589
0.57,2146527.0995436823,30759531.457391463,80,0.14002850071270878,72.6371057710518
0.57,2146527.0995436823,30759531.457391463,80,0.1500287507189726,76.37934554511357
0.57,2146527.0995436823,30759531.457391463,80,0.1600290007252364,69.82705517845154
0.57,2146527.0995436823,30759531.457391463,80,0.17002925073150021,83.89940462808687
0.57,2146527.0995436823,30759531.457391463,80,0.18002950073776403,95.42965866160071
0.57,2146527.0995436823,30759531.457391463,80,0.19002975074402784,102.93825520337403
0.66,16624649.42138676,76102654.34345026,10,2.5000625015647593e-05,1.5860489525738972
0.66,16624649.42138676,76102654.34345026,10,0.010025250631279348,9.187465906887288
0.66,16624649.42138676,76102654.34345026,10,0.02002550063754316,14.742091916195378
0.66,16624649.42138676,76102654.34345026,10,0.03002575064380697,21.733121940246438
0.66,16624649.42138676,76102654.34345026,10,0.04002600065007078,30.284235141150386
0.66,16624649.42138676,76102654.34345026,10,0.05002625065633459,40.78420175613235
0.66,16624649.42138676,76102654.34345026,10,0.0600265006625984,50.677408697006236
0.66,16624649.42138676,76102654.34345026,10,0.07002675066886221,60.33432424835609
0.66,16624649.42138676,76102654.34345026,10,0.08002700067512603,72.10058883193005
0.66,16624649.42138676,76102654.34345026,10,0.09002725068138984,84.11864084414658
0.66,16624649.42138676,76102654.34345026,10,0.10002750068765365,91.7048534480969
0.66,16624649.42138676,76102654.34345026,10,0.11002775069391735,91.21746969986316
0.66,16624649.42138676,76102654.34345026,10,0.12002800070018116,47.03621152091719
0.66,16624649.42138676,76102654.34345026,10,0.13002825070644497,32.083081698882644
0.66,16624649.42138676,76102654.34345026,10,0.14002850071270878,23.708223657117614
0.66,16624649.42138676,76102654.34345026,10,0.1500287507189726,18.327295884214326
0.66,16624649.42138676,76102654.34345026,10,0.1600290007252364,18.4754136764124
0.66,16624649.42138676,76102654.34345026,10,0.17002925073150021,20.219641278691245
0.66,16624649.42138676,76102654.34345026,10,0.18002950073776403,24.053908661873354
0.66,16624649.42138676,76102654.34345026,10,0.19002975074402784,25.40448392937588
0.66,16624649.42138676,76102654.34345026,20,2.5000625015647593e-05,0.9746548420788274
0.66,16624649.42138676,76102654.34345026,20,0.010025250631279348,13.257107124529593
0.66,16624649.42138676,76102654.34345026,20,0.02002550063754316,19.938794790974907
0.66,16624649.42138676,76102654.34345026,20,0.03002575064380697,28.2448402419283
0.66,16624649.42138676,76102654.34345026,20,0.04002600065007078,37.010399421377805
0.66,16624649.42138676,76102654.34345026,20,0.05002625065633459,48.56147488411234
0.66,16624649.42138676,76102654.34345026,20,0.0600265006625984,61.35421190775947
0.66,16624649.42138676,76102654.34345026,20,0.07002675066886221,74.6649287872152
0.66,16624649.42138676,76102654.34345026,20,0.08002700067512603,87.2708822161964
0.66,16624649.42138676,76102654.34345026,20,0.09002725068138984,99.43516795112197
0.66,16624649.42138676,76102654.34345026,20,0.10002750068765365,117.30223355021545
0.66,16624649.42138676,76102654.34345026,20,0.11002775069391735,134.8138739484179
0.66,16624649.42138676,76102654.34345026,20,0.12002800070018116,138.0448280498056
0.66,16624649.42138676,76102654.34345026,20,0.13002825070644497,92.9157613389509
0.66,16624649.42138676,76102654.34345026,20,0.14002850071270878,53.20604615755662
0.66,16624649.42138676,76102654.34345026,20,0.1500287507189726,48.166438412924826
0.66,16624649.42138676,76102654.34345026,20,0.1600290007252364,43.754227707202
0.66,16624649.42138676,76102654.34345026,20,0.17002925073150021,40.55010177810386
0.66,16624649.42138676,76102654.34345026,20,0.18002950073776403,44.534590790178726
0.66,16624649.42138676,76102654.34345026,20,0.19002975074402784,47.638430546263066
0.66,16624649.42138676,76102654.34345026,40,2.5000625015647593e-05,2.820153817446947
0.66,16624649.42138676,76102654.34345026,40,0.010025250631279348,21.187949513430787
0.66,16624649.42138676,76102654.34345026,40,0.02002550063754316,31.760302554455848
0.66,16624649.42138676,76102654.34345026,40,0.03002575064380697,37.160070369728
0.66,16624649.42138676,76102654.34345026,40,0.04002600065007078,47.84847452982999
0.66,16624649.42138676,76102654.34345026,40,0.05002625065633459,63.60838363157016
0.66,16624649.42138676,76102654.34345026,40,0.0600265006625984,79.316075688687
0.66,16624649.42138676,76102654.34345026,40,0.07002675066886221,91.25933673934783
0.66,16624649.42138676,76102654.34345026,40,0.08002700067512603,104.5779483722212
0.66,16624649.42138676,76102654.34345026,40,0.09002725068138984,122.6096800844138
0.66,16624649.42138676,76102654.34345026,40,0.10002750068765365,143.72537911477554
0.66,16624649.42138676,76102654.34345026,40,0.11002775069391735,159.33088513551826
0.66,16624649.42138676,76102654.34345026,40,0.12002800070018116,168.5970685489303
0.66,16624649.42138676,76102654.34345026,40,0.13002825070644497,150.549542960029
0.66,16624649.42138676,76102654.34345026,40,0.14002850071270878,78.58393835145186
0.66,16624649.42138676,76102654.34345026,40,0.1500287507189726,71.6320551747732
0.66,16624649.42138676,76102654.34345026,40,0.1600290007252364,72.22428468736348
0.66,16624649.42138676,76102654.34345026,40,0.17002925073150021,67.42646780676439
0.66,16624649.42138676,76102654.34345026,40,0.18002950073776403,77.0816188782456
0.66,16624649.42138676,76102654.34345026,40,0.19002975074402784,88.02634388282404
0.66,16624649.42138676,76102654.34345026,60,2.5000625015647593e-05,-0.2484792845387906
0.66,16624649.42138676,76102654.34345026,60,0.010025250631279348,18.587455648076745
0.66,16624649.42138676,76102654.34345026,60,0.02002550063754316,35.92000106259455
0.66,16624649.42138676,76102654.34345026,60,0.03002575064380697,47.61274763557948
0.66,16624649.42138676,76102654.34345026,60,0.04002600065007078,46.11245486497429
0.66,16624649.42138676,76102654.34345026,60,0.05002625065633459,60.60333348162524
0.66,16624649.42138676,76102654.34345026,60,0.0600265006625984,78.9323339454134
0.66,16624649.42138676,76102654.34345026,60,0.07002675066886221,99.55157558784482
0.66,16624649.42138676,76102654.34345026,60,0.08002700067512603,117.9424245715001
0.66,16624649.42138676,76102654.34345026,60,0.09002725068138984,136.68852157901767
0.66,16624649.42138676,76102654.34345026,60,0.10002750068765365,152.6957216843631
0.66,16624649.42138676,76102654.34345026,60,0.11002775069391735,166.32411082833679
0.66,16624649.42138676,76102654.34345026,60,0.12002800070018116,182.32947037521538
0.66,16624649.42138676,76102654.34345026,60,0.13002825070644497,198.28662396965277
0.66,16624649.42138676,76102654.34345026,60,0.14002850071270878,219.96710901121025
0.66,16624649.42138676,76102654.34345026,60,0.1500287507189726,190.13557460780765
0.66,16624649.42138676,76102654.34345026,60,0.1600290007252364,100.69412343427533
0.66,16624649.42138676,76102654.34345026,60,0.17002925073150021,79.07659435116867
0.66,16624649.42138676,76102654.34345026,60,0.18002950073776403,82.13231795429593
0.66,16624649.42138676,76102654.34345026,60,0.19002975074402784,82.60494118737758
0.66,16624649.42138676,76102654.34345026,80,2.5000625015647593e-05,-0.23649147009788454
0.66,16624649.42138676,76102654.34345026,80,0.010025250631279348,22.236321343570964
0.66,16624649.42138676,76102654.34345026,80,0.02002550063754316,45.72948834403425
0.66,16624649.42138676,76102654.34345026,80,0.03002575064380697,57.36167417991731
0.66,16624649.42138676,76102654.34345026,80,0.04002600065007078,55.07271446525213
0.66,16624649.42138676,76102654.34345026,80,0.05002625065633459,63.217288161117736
0.66,16624649.42138676,76102654.34345026,80,0.0600265006625984,83.39011137142613
0.66,16624649.42138676,76102654.34345026,80,0.07002675066886221,110.75503487511415
0.66,16624649.42138676,76102654.34345026,80,0.08002700067512603,132.90982558683018
0.66,16624649.42138676,76102654.34345026,80,0.09002725068138984,135.70056685458056
0.66,16624649.42138676,76102654.34345026,80,0.10002750068765365,157.4168444400619
0.66,16624649.42138676,76102654.34345026,80,0.11002775069391735,182.4603481522619
0.66,16624649.42138676,76102654.34345026,80,0.12002800070018116,201.50699996221672
0.66,16624649.42138676,76102654.34345026,80,0.13002825070644497,220.67686469347566
0.66,16624649.42138676,76102654.34345026,80,0.14002850071270878,240.5509158750711
0.66,16624649.42138676,76102654.34345026,80,0.1500287507189726,209.28794159198463
0.66,16624649.42138676,76102654.34345026,80,0.1600290007252364,134.75921020878224
0.66,16624649.42138676,76102654.34345026,80,0.17002925073150021,112.64228571790636
0.66,16624649.42138676,76102654.34345026,80,0.18002950073776403,105.69663091081614
0.66,16624649.42138676,76102654.34345026,80,0.19002975074402784,96.70236199159372
2.02,18579401.756271593,20385255.05644082,10,2.5000625015647593e-05,1.5860489525738972
2.02,18579401.756271593,20385255.05644082,10,0.010025250631279348,9.188132063811388
2.02,18579401.756271593,20385255.05644082,10,0.02002550063754316,14.7555845691427
2.02,18579401.756271593,20385255.05644082,10,0.03002575064380697,21.75946833623158
2.02,18579401.756271593,20385255.05644082,10,0.04002600065007078,30.552108176816077
2.02,18579401.756271593,20385255.05644082,10,0.05002625065633459,40.64093101744732
2.02,18579401.756271593,20385255.05644082,10,0.0600265006625984,50.06615456036639
2.02,18579401.756271593,20385255.05644082,10,0.07002675066886221,59.949730175728085
2.02,18579401.756271593,20385255.05644082,10,0.08002700067512603,66.23782158087046
2.02,18579401.756271593,20385255.05644082,10,0.09002725068138984,62.71239608334898
2.02,18579401.756271593,20385255.05644082,10,0.10002750068765365,45.54017363152851
2.02,18579401.756271593,20385255.05644082,10,0.11002775069391735,35.97644183672691
2.02,18579401.756271593,20385255.05644082,10,0.12002800070018116,25.691117824149757
2.02,18579401.756271593,20385255.05644082,10,0.13002825070644497,18.90473703365059
2.02,18579401.756271593,20385255.05644082,10,0.14002850071270878,20.991680395164284
2.02,18579401.756271593,20385255.05644082,10,0.1500287507189726,22.940152076579466
2.02,18579401.756271593,20385255.05644082,10,0.1600290007252364,24.926889813547632
2.02,18579401.756271593,20385255.05644082,10,0.17002925073150021,21.027856365571818
2.02,18579401.756271593,20385255.05644082,10,0.18002950073776403,22.324960802975315
2.02,18579401.756271593,20385255.05644082,10,0.19002975074402784,21.94392004815862
2.02,18579401.756271593,20385255.05644082,20,2.5000625015647593e-05,0.9746548420788274
2.02,18579401.756271593,20385255.05644082,20,0.010025250631279348,13.256280776217583
2.02,18579401.756271593,20385255.05644082,20,0.02002550063754316,19.968750070014305
2.02,18579401.756271593,20385255.05644082,20,0.03002575064380697,28.274322340505034
2.02,18579401.756271593,20385255.05644082,20,0.04002600065007078,37.086270056734314
2.02,18579401.756271593,20385255.05644082,20,0.05002625065633459,48.2125258297791
2.02,18579401.756271593,20385255.05644082,20,0.0600265006625984,60.789908828600424
2.02,18579401.756271593,20385255.05644082,20,0.07002675066886221,74.53550906497318
2.02,18579401.756271593,20385255.05644082,20,0.08002700067512603,85.04097083416002
2.02,18579401.756271593,20385255.05644082,20,0.09002725068138984,94.94281442842562
2.02,18579401.756271593,20385255.05644082,20,0.10002750068765365,98.01317089305196
2.02,18579401.756271593,20385255.05644082,20,0.11002775069391735,66.05798994914014
2.02,18579401.756271593,20385255.05644082,20,0.12002800070018116,45.402329907115515
2.02,18579401.756271593,20385255.05644082,20,0.13002825070644497,40.50957824210215
2.02,18579401.756271593,20385255.05644082,20,0.14002850071270878,41.691238601503166
2.02,18579401.756271593,20385255.05644082,20,0.1500287507189726,43.141240040257216
2.02,18579401.756271593,20385255.05644082,20,0.1600290007252364,41.8418681205295
2.02,18579401.756271593,20385255.05644082,20,0.17002925073150021,31.901049788229905
2.02,18579401.756271593,20385255.05644082,20,0.18002950073776403,32.033807525800576
2.02,18579401.756271593,20385255.05644082,20,0.19002975074402784,36.756922794923426
2.02,18579401.756271593,20385255.05644082,40,2.5000625015647593e-05,2.820153817446947
2.02,18579401.756271593,20385255.05644082,40,0.010025250631279348,21.191120168021275
2.02,18579401.756271593,20385255.05644082,40,0.02002550063754316,32.31314519798961
2.02,18579401.756271593,20385255.05644082,40,0.03002575064380697,37.152179189586136
2.02,18579401.756271593,20385255.05644082,40,0.04002600065007078,49.32071344658932
2.02,18579401.756271593,20385255.05644082,40,0.05002625065633459,65.30050798697368
2.02,18579401.756271593,20385255.05644082,40,0.0600265006625984,81.26665972391828
2.02,18579401.756271593,20385255.05644082,40,0.07002675066886221,91.71759437372165
2.02,18579401.756271593,20385255.05644082,40,0.08002700067512603,106.21901207627731
2.02,18579401.756271593,20385255.05644082,40,0.09002725068138984,124.65640826824931
2.02,18579401.756271593,20385255.05644082,40,0.10002750068765365,143.34910221485805
2.02,18579401.756271593,20385255.05644082,40,0.11002775069391735,156.35358643679385
2.02,18579401.756271593,20385255.05644082,40,0.12002800070018116,167.10430352428912
2.02,18579401.756271593,20385255.05644082,40,0.13002825070644497,175.57693058445528
2.02,18579401.756271593,20385255.05644082,40,0.14002850071270878,175.77200264185996
2.02,18579401.756271593,20385255.05644082,40,0.1500287507189726,117.49991599398696
2.02,18579401.756271593,20385255.05644082,40,0.1600290007252364,81.75031428950022
2.02,18579401.756271593,20385255.05644082,40,0.17002925073150021,59.70769232401584
2.02,18579401.756271593,20385255.05644082,40,0.18002950073776403,52.56573330961592
2.02,18579401.756271593,20385255.05644082,40,0.19002975074402784,54.42227306397134
2.02,18579401.756271593,20385255.05644082,60,2.5000625015647593e-05,-0.2484792845387906
2.02,18579401.756271593,20385255.05644082,60,0.010025250631279348,18.592001272427098
2.02,18579401.756271593,20385255.05644082,60,0.02002550063754316,35.93199554316708
2.02,18579401.756271593,20385255.05644082,60,0.03002575064380697,47.476995217821255
2.02,18579401.756271593,20385255.05644082,60,0.04002600065007078,47.01232603947203
2.02,18579401.756271593,20385255.05644082,60,0.05002625065633459,61.6496848749222
2.02,18579401.756271593,20385255.05644082,60,0.0600265006625984,79.09792861938384
2.02,18579401.756271593,20385255.05644082,60,0.07002675066886221,99.53644332060242
2.02,18579401.756271593,20385255.05644082,60,0.08002700067512603,118.53161432569674
2.02,18579401.756271593,20385255.05644082,60,0.09002725068138984,133.13240439378308
2.02,18579401.756271593,20385255.05644082,60,0.10002750068765365,150.2656875891356
2.02,18579401.756271593,20385255.05644082,60,0.11002775069391735,167.2104037629688
2.02,18579401.756271593,20385255.05644082,60,0.12002800070018116,178.66998117440784
2.02,18579401.756271593,20385255.05644082,60,0.13002825070644497,199.31320045841548
2.02,18579401.756271593,20385255.05644082,60,0.14002850071270878,218.19713533771014
2.02,18579401.756271593,20385255.05644082,60,0.1500287507189726,237.8266869663171
2.02,18579401.756271593,20385255.05644082,60,0.1600290007252364,146.8275605399586
2.02,18579401.756271593,20385255.05644082,60,0.17002925073150021,102.21849353662235
2.02,18579401.756271593,20385255.05644082,60,0.18002950073776403,99.3985559064329
2.02,18579401.756271593,20385255.05644082,60,0.19002975074402784,101.23253744573698
2.02,18579401.756271593,20385255.05644082,80,2.5000625015647593e-05,-0.23649147009788454
2.02,18579401.756271593,20385255.05644082,80,0.010025250631279348,22.24313662460062
2.02,18579401.756271593,20385255.05644082,80,0.02002550063754316,45.744609442471635
2.02,18579401.756271593,20385255.05644082,80,0.03002575064380697,57.31382235403439
2.02,18579401.756271593,20385255.05644082,80,0.04002600065007078,55.063244634657295
2.02,18579401.756271593,20385255.05644082,80,0.05002625065633459,63.305722640754105
2.02,18579401.756271593,20385255.05644082,80,0.0600265006625984,83.76832279066869
2.02,18579401.756271593,20385255.05644082,80,0.07002675066886221,111.28429137689385
2.02,18579401.756271593,20385255.05644082,80,0.08002700067512603,133.66887296998786
2.02,18579401.756271593,20385255.05644082,80,0.09002725068138984,138.09832810079462
2.02,18579401.756271593,20385255.05644082,80,0.10002750068765365,160.0122652399053
2.02,18579401.756271593,20385255.05644082,80,0.11002775069391735,182.33901178943557
2.02,18579401.756271593,20385255.05644082,80,0.12002800070018116,202.05656645082385
2.02,18579401.756271593,20385255.05644082,80,0.13002825070644497,221.05741354497462
2.02,18579401.756271593,20385255.05644082,80,0.14002850071270878,238.27734395169938
2.02,18579401.756271593,20385255.05644082,80,0.1500287507189726,250.6520654834869
2.02,18579401.756271593,20385255.05644082,80,0.1600290007252364,277.12822439074455
2.02,18579401.756271593,20385255.05644082,80,0.17002925073150021,278.5330024617543
2.02,18579401.756271593,20385255.05644082,80,0.18002950073776403,212.7500594428671
2.02,18579401.756271593,20385255.05644082,80,0.19002975074402784,112.26832637797752
1.77,36823411.90629202,30150642.71743377,10,2.5000625015647593e-05,1.5860489525738972
1.77,36823411.90629202,30150642.71743377,10,0.010025250631279348,9.187295220240973
1.77,36823411.90629202,30150642.71743377,10,0.02002550063754316,14.75652784127696
1.77,36823411.90629202,30150642.71743377,10,0.03002575064380697,21.77264968547519
1.77,36823411.90629202,30150642.71743377,10,0.04002600065007078,30.356277973322108
1.77,36823411.90629202,30150642.71743377,10,0.05002625065633459,40.75181733912857
1.77,36823411.90629202,30150642.71743377,10,0.0600265006625984,50.42850585725158
1.77,36823411.90629202,30150642.71743377,10,0.07002675066886221,60.86223549699463
1.77,36823411.90629202,30150642.71743377,10,0.08002700067512603,71.03016097799163
1.77,36823411.90629202,30150642.71743377,10,0.09002725068138984,82.77963948768705
1.77,36823411.90629202,30150642.71743377,10,0.10002750068765365,86.85011765231268
1.77,36823411.90629202,30150642.71743377,10,0.11002775069391735,63.68193310287705
1.77,36823411.90629202,30150642.71743377,10,0.12002800070018116,31.680327430658856
1.77,36823411.90629202,30150642.71743377,10,0.13002825070644497,18.970831070470947
1.77,36823411.90629202,30150642.71743377,10,0.14002850071270878,24.3955213438213
1.77,36823411.90629202,30150642.71743377,10,0.1500287507189726,30.91980545408941
1.77,36823411.90629202,30150642.71743377,10,0.1600290007252364,33.719790144215054
1.77,36823411.90629202,30150642.71743377,10,0.17002925073150021,25.152892198225313
1.77,36823411.90629202,30150642.71743377,10,0.18002950073776403,24.876781098883725
1.77,36823411.90629202,30150642.71743377,10,0.19002975074402784,25.211698853749706
1.77,36823411.90629202,30150642.71743377,20,2.5000625015647593e-05,0.9746548420788274
1.77,36823411.90629202,30150642.71743377,20,0.010025250631279348,13.256354771651056
1.77,36823411.90629202,30150642.71743377,20,0.02002550063754316,19.965309974026823
1.77,36823411.90629202,30150642.71743377,20,0.03002575064380697,28.276381271338856
1.77,36823411.90629202,30150642.71743377,20,0.04002600065007078,37.080211656502456
1.77,36823411.90629202,30150642.71743377,20,0.05002625065633459,48.678100326146456
1.77,36823411.90629202,30150642.71743377,20,0.0600265006625984,61.15481332206923
1.77,36823411.90629202,30150642.71743377,20,0.07002675066886221,74.97122087866607
1.77,36823411.90629202,30150642.71743377,20,0.08002700067512603,88.03172090420917
1.77,36823411.90629202,30150642.71743377,20,0.09002725068138984,97.2747695268887
1.77,36823411.90629202,30150642.71743377,20,0.10002750068765365,112.21479741672104
1.77,36823411.90629202,30150642.71743377,20,0.11002775069391735,94.8404601570161
1.77,36823411.90629202,30150642.71743377,20,0.12002800070018116,65.83123167206881
1.77,36823411.90629202,30150642.71743377,20,0.13002825070644497,57.6756540126316
1.77,36823411.90629202,30150642.71743377,20,0.14002850071270878,55.64377767864409
1.77,36823411.90629202,30150642.71743377,20,0.1500287507189726,56.56142058183659
1.77,36823411.90629202,30150642.71743377,20,0.1600290007252364,46.07896170035206
1.77,36823411.90629202,30150642.71743377,20,0.17002925073150021,51.483406963145676
1.77,36823411.90629202,30150642.71743377,20,0.18002950073776403,55.28230681957653
1.77,36823411.90629202,30150642.71743377,20,0.19002975074402784,58.37237429533115
1.77,36823411.90629202,30150642.71743377,40,2.5000625015647593e-05,2.820153817446947
1.77,36823411.90629202,30150642.71743377,40,0.010025250631279348,21.19216338513358
1.77,36823411.90629202,30150642.71743377,40,0.02002550063754316,31.760804799652128
1.77,36823411.90629202,30150642.71743377,40,0.03002575064380697,37.184994133247706
1.77,36823411.90629202,30150642.71743377,40,0.04002600065007078,47.92957690609075
1.77,36823411.90629202,30150642.71743377,40,0.05002625065633459,63.742672168551834
1.77,36823411.90629202,30150642.71743377,40,0.0600265006625984,79.64892316596219
1.77,36823411.90629202,30150642.71743377,40,0.07002675066886221,91.78398193268575
1.77,36823411.90629202,30150642.71743377,40,0.08002700067512603,106.02633003844336
1.77,36823411.90629202,30150642.71743377,40,0.09002725068138984,123.14534751551359
1.77,36823411.90629202,30150642.71743377,40,0.10002750068765365,144.1225380953792
1.77,36823411.90629202,30150642.71743377,40,0.11002775069391735,157.22163093388482
1.77,36823411.90629202,30150642.71743377,40,0.12002800070018116,170.96523976720232
1.77,36823411.90629202,30150642.71743377,40,0.13002825070644497,182.86337915351308
1.77,36823411.90629202,30150642.71743377,40,0.14002850071270878,139.34568862539913
1.77,36823411.90629202,30150642.71743377,40,0.1500287507189726,98.10653820177883
1.77,36823411.90629202,30150642.71743377,40,0.1600290007252364,78.48700482374748
1.77,36823411.90629202,30150642.71743377,40,0.17002925073150021,81.39892997704067
1.77,36823411.90629202,30150642.71743377,40,0.18002950073776403,83.30789146028071
1.77,36823411.90629202,30150642.71743377,40,0.19002975074402784,89.71174776895039
1.77,36823411.90629202,30150642.71743377,60,2.5000625015647593e-05,-0.2484792845387906
1.77,36823411.90629202,30150642.71743377,60,0.010025250631279348,18.590726791894404
1.77,36823411.90629202,30150642.71743377,60,0.02002550063754316,35.931639334272695
1.77,36823411.90629202,30150642.71743377,60,0.03002575064380697,47.57698622302588
1.77,36823411.90629202,30150642.71743377,60,0.04002600065007078,46.608865939927654
1.77,36823411.90629202,30150642.71743377,60,0.05002625065633459,60.74082719701303
1.77,36823411.90629202,30150642.71743377,60,0.0600265006625984,78.98462295200274
1.77,36823411.90629202,30150642.71743377,60,0.07002675066886221,99.73594818574172
1.77,36823411.90629202,30150642.71743377,60,0.08002700067512603,118.1808256757231
1.77,36823411.90629202,30150642.71743377,60,0.09002725068138984,136.45129606204586
1.77,36823411.90629202,30150642.71743377,60,0.10002750068765365,150.06740702109903
1.77,36823411.90629202,30150642.71743377,60,0.11002775069391735,163.33013571062426
1.77,36823411.90629202,30150642.71743377,60,0.12002800070018116,181.57809195117247
1.77,36823411.90629202,30150642.71743377,60,0.13002825070644497,201.3665677475465
1.77,36823411.90629202,30150642.71743377,60,0.14002850071270878,220.71185037066454
1.77,36823411.90629202,30150642.71743377,60,0.1500287507189726,231.27347344025117
1.77,36823411.90629202,30150642.71743377,60,0.1600290007252364,130.4085177771804
1.77,36823411.90629202,30150642.71743377,60,0.17002925073150021,104.62758828656557
1.77,36823411.90629202,30150642.71743377,60,0.18002950073776403,98.50952843397981
1.77,36823411.90629202,30150642.71743377,60,0.19002975074402784,91.01449803697818
1.77,36823411.90629202,30150642.71743377,80,2.5000625015647593e-05,-0.23649147009788454
1.77,36823411.90629202,30150642.71743377,80,0.010025250631279348,22.23951241135891
1.77,36823411.90629202,30150642.71743377,80,0.02002550063754316,45.72318628870815
1.77,36823411.90629202,30150642.71743377,80,0.03002575064380697,57.749498496006254
1.77,36823411.90629202,30150642.71743377,80,0.04002600065007078,55.370250925785186
1.77,36823411.90629202,30150642.71743377,80,0.05002625065633459,63.211642466645536
1.77,36823411.90629202,30150642.71743377,80,0.0600265006625984,83.92157386434549
1.77,36823411.90629202,30150642.71743377,80,0.07002675066886221,111.67583066499967
1.77,36823411.90629202,30150642.71743377,80,0.08002700067512603,133.28344537434583
1.77,36823411.90629202,30150642.71743377,80,0.09002725068138984,139.6939809560825
1.77,36823411.90629202,30150642.71743377,80,0.10002750068765365,158.58492042670673
1.77,36823411.90629202,30150642.71743377,80,0.11002775069391735,183.1399182860535
1.77,36823411.90629202,30150642.71743377,80,0.12002800070018116,201.55513817069263
1.77,36823411.90629202,30150642.71743377,80,0.13002825070644497,221.28862964680803
1.77,36823411.90629202,30150642.71743377,80,0.14002850071270878,238.7472370454942
1.77,36823411.90629202,30150642.71743377,80,0.1500287507189726,252.04780730059588
1.77,36823411.90629202,30150642.71743377,80,0.1600290007252364,278.40153468202436
1.77,36823411.90629202,30150642.71743377,80,0.17002925073150021,243.94786805415166
1.77,36823411.90629202,30150642.71743377,80,0.18002950073776403,128.4562451965454
1.77,36823411.90629202,30150642.71743377,80,0.19002975074402784,99.8094446792165
0.0,20752147.089594536,55168280.660275765,10,2.5000625015647593e-05,1.5860489525738972
0.0,20752147.089594536,55168280.660275765,10,0.010025250631279348,9.178292218123339
0.0,20752147.089594536,55168280.660275765,10,0.02002550063754316,14.689505020509836
0.0,20752147.089594536,55168280.660275765,10,0.03002575064380697,21.66904083536857
0.0,20752147.089594536,55168280.660275765,10,0.04002600065007078,30.03885064976494
0.0,20752147.089594536,55168280.660275765,10,0.05002625065633459,40.32678451387053
0.0,20752147.089594536,55168280.660275765,10,0.0600265006625984,49.893818396428784
0.0,20752147.089594536,55168280.660275765,10,0.07002675066886221,59.119470093802974
0.0,20752147.089594536,55168280.660275765,10,0.08002700067512603,49.09994175722369
0.0,20752147.089594536,55168280.660275765,10,0.09002725068138984,26.272507410089673
0.0,20752147.089594536,55168280.660275765,10,0.10002750068765365,21.090104999029627
0.0,20752147.089594536,55168280.660275765,10,0.11002775069391735,14.126069011021412
0.0,20752147.089594536,55168280.660275765,10,0.12002800070018116,16.04971913110029
0.0,20752147.089594536,55168280.660275765,10,0.13002825070644497,18.704063789111384
0.0,20752147.089594536,55168280.660275765,10,0.14002850071270878,17.837580514330885
0.0,20752147.089594536,55168280.660275765,10,0.1500287507189726,18.115797943270444
0.0,20752147.089594536,55168280.660275765,10,0.1600290007252364,18.179416353820006
0.0,20752147.089594536,55168280.660275765,10,0.17002925073150021,17.406107664559684
0.0,20752147.089594536,55168280.660275765,10,0.18002950073776403,17.308471583229004
0.0,20752147.089594536,55168280.660275765,10,0.19002975074402784,16.23259227399763
0.0,20752147.089594536,55168280.660275765,20,2.5000625015647593e-05,0.9746548420788274
0.0,20752147.089594536,55168280.660275765,20,0.010025250631279348,13.230019659538746
0.0,20752147.089594536,55168280.660275765,20,0.02002550063754316,19.70468410098733
0.0,20752147.089594536,55168280.660275765,20,0.03002575064380697,28.123260780055524
0.0,20752147.089594536,55168280.660275765,20,0.04002600065007078,36.97829631204701
0.0,20752147.089594536,55168280.660275765,20,0.05002625065633459,48.187185499068306
0.0,20752147.089594536,55168280.660275765,20,0.0600265006625984,59.431487106012625
0.0,20752147.089594536,55168280.660275765,20,0.07002675066886221,61.98789693076947
0.0,20752147.089594536,55168280.660275765,20,0.08002700067512603,44.732807140777005
0.0,20752147.089594536,55168280.660275765,20,0.09002725068138984,29.976745084532432
0.0,20752147.089594536,55168280.660275765,20,0.10002750068765365,24.591463021495386
0.0,20752147.089594536,55168280.660275765,20,0.11002775069391735,22.973445770048343
0.0,20752147.089594536,55168280.660275765,20,0.12002800070018116,25.868055314350777
0.0,20752147.089594536,55168280.660275765,20,0.13002825070644497,25.584987395987987
0.0,20752147.089594536,55168280.660275765,20,0.14002850071270878,24.2587016781369
0.0,20752147.089594536,55168280.660275765,20,0.1500287507189726,24.242534886507876
0.0,20752147.089594536,55168280.660275765,20,0.1600290007252364,20.028399857230372
0.0,20752147.089594536,55168280.660275765,20,0.17002925073150021,19.42176891168672
0.0,20752147.089594536,55168280.660275765,20,0.18002950073776403,21.77445709677063
0.0,20752147.089594536,55168280.660275765,20,0.19002975074402784,16.5416874189997
0.0,20752147.089594536,55168280.660275765,40,2.5000625015647593e-05,2.820153817446947
0.0,20752147.089594536,55168280.660275765,40,0.010025250631279348,21.200580907032773
0.0,20752147.089594536,55168280.660275765,40,0.02002550063754316,31.82724936366847
0.0,20752147.089594536,55168280.660275765,40,0.03002575064380697,37.119913082992944
0.0,20752147.089594536,55168280.660275765,40,0.04002600065007078,48.62575063560311
0.0,20752147.089594536,55168280.660275765,40,0.05002625065633459,64.06372232715384
0.0,20752147.089594536,55168280.660275765,40,0.0600265006625984,77.04969943397512
0.0,20752147.089594536,55168280.660275765,40,0.07002675066886221,64.59908842661324
0.0,20752147.089594536,55168280.660275765,40,0.08002700067512603,46.56907753599361
0.0,20752147.089594536,55168280.660275765,40,0.09002725068138984,26.22631379248909
0.0,20752147.089594536,55168280.660275765,40,0.10002750068765365,31.158013956175356
0.0,20752147.089594536,55168280.660275765,40,0.11002775069391735,29.623430690874294
0.0,20752147.089594536,55168280.660275765,40,0.12002800070018116,24.995067790296087
0.0,20752147.089594536,55168280.660275765,40,0.13002825070644497,22.87995104982551
0.0,20752147.089594536,55168280.660275765,40,0.14002850071270878,22.535199254206724
0.0,20752147.089594536,55168280.660275765,40,0.1500287507189726,23.90401420662903
0.0,20752147.089594536,55168280.660275765,40,0.1600290007252364,28.474149621809914
0.0,20752147.089594536,55168280.660275765,40,0.17002925073150021,22.932075929043645
0.0,20752147.089594536,55168280.660275765,40,0.18002950073776403,23.25029044526781
0.0,20752147.089594536,55168280.660275765,40,0.19002975074402784,23.076290746816717
0.0,20752147.089594536,55168280.660275765,60,2.5000625015647593e-05,-0.2484792845387906
0.0,20752147.089594536,55168280.660275765,60,0.010025250631279348,18.584767024654298
0.0,20752147.089594536,55168280.660275765,60,0.02002550063754316,34.969230702988696
0.0,20752147.089594536,55168280.660275765,60,0.03002575064380697,48.88994777121255
0.0,20752147.089594536,55168280.660275765,60,0.04002600065007078,55.34901720782138
0.0,20752147.089594536,55168280.660275765,60,0.05002625065633459,63.61851399115524
0.0,20752147.089594536,55168280.660275765,60,0.0600265006625984,67.72469448948682
0.0,20752147.089594536,55168280.660275765,60,0.07002675066886221,68.41590680548742
0.0,20752147.089594536,55168280.660275765,60,0.08002700067512603,51.514095279441655
0.0,20752147.089594536,55168280.660275765,60,0.09002725068138984,40.640295280899615
0.0,20752147.089594536,55168280.660275765,60,0.10002750068765365,32.034083490202455
0.0,20752147.089594536,55168280.660275765,60,0.11002775069391735,34.96922924858047
0.0,20752147.089594536,55168280.660275765,60,0.12002800070018116,28.048681720095306
0.0,20752147.089594536,55168280.660275765,60,0.13002825070644497,31.28582504237151
0.0,20752147.089594536,55168280.660275765,60,0.14002850071270878,26.192318753411545
0.0,20752147.089594536,55168280.660275765,60,0.1500287507189726,30.449264469924195
0.0,20752147.089594536,55168280.660275765,60,0.1600290007252364,25.91174468278709
0.0,20752147.089594536,55168280.660275765,60,0.17002925073150021,26.632799629341097
0.0,20752147.089594536,55168280.660275765,60,0.18002950073776403,25.18826896182251
0.0,20752147.089594536,55168280.660275765,60,0.19002975074402784,22.840984936912538
0.0,20752147.089594536,55168280.660275765,80,2.5000625015647593e-05,-0.23649147009788454
0.0,20752147.089594536,55168280.660275765,80,0.010025250631279348,22.23697869156003
0.0,20752147.089594536,55168280.660275765,80,0.02002550063754316,45.88095397815123
0.0,20752147.089594536,55168280.660275765,80,0.03002575064380697,57.69707341581655
0.0,20752147.089594536,55168280.660275765,80,0.04002600065007078,60.66130814783686
0.0,20752147.089594536,55168280.660275765,80,0.05002625065633459,65.23824525944403
0.0,20752147.089594536,55168280.660275765,80,0.0600265006625984,70.58987789891714
0.0,20752147.089594536,55168280.660275765,80,0.07002675066886221,74.48302754445675
0.0,20752147.089594536,55168280.660275765,80,0.08002700067512603,35.884483487702354
0.0,20752147.089594536,55168280.660275765,80,0.09002725068138984,31.171467431262702
0.0,20752147.089594536,55168280.660275765,80,0.10002750068765365,33.67559909708323
0.0,20752147.089594536,55168280.660275765,80,0.11002775069391735,18.29243580785124
0.0,20752147.089594536,55168280.660275765,80,0.12002800070018116,14.163674884825944
0.0,20752147.089594536,55168280.660275765,80,0.13002825070644497,23.32317865121892
0.0,20752147.089594536,55168280.660275765,80,0.14002850071270878,32.31303569973472
0.0,20752147.089594536,55168280.660275765,80,0.1500287507189726,38.71534163571331
0.0,20752147.089594536,55168280.660275765,80,0.1600290007252364,35.77136474066505
0.0,20752147.089594536,55168280.660275765,80,0.17002925073150021,32.04129192993714
0.0,20752147.089594536,55168280.660275765,80,0.18002950073776403,32.54583274473241
0.0,20752147.089594536,55168280.660275765,80,0.19002975074402784,26.592204000529275
1.52,33833545.3106247,58836019.43357064,10,2.5000625015647593e-05,1.5860489525738972
1.52,33833545.3106247,58836019.43357064,10,0.010025250631279348,9.186314494388103
1.52,33833545.3106247,58836019.43357064,10,0.02002550063754316,14.75745133762217
1.52,33833545.3106247,58836019.43357064,10,0.03002575064380697,21.75814103688141
1.52,33833545.3106247,58836019.43357064,10,0.04002600065007078,30.348065383866086
1.52,33833545.3106247,58836019.43357064,10,0.05002625065633459,40.74502760967575
1.52,33833545.3106247,58836019.43357064,10,0.0600265006625984,50.408148817431965
1.52,33833545.3106247,58836019.43357064,10,0.07002675066886221,61.928318567586494
1.52,33833545.3106247,58836019.43357064,10,0.08002700067512603,73.5079107744315
1.52,33833545.3106247,58836019.43357064,10,0.09002725068138984,84.72877250426104
1.52,33833545.3106247,58836019.43357064,10,0.10002750068765365,98.06287812792598
1.52,33833545.3106247,58836019.43357064,10,0.11002775069391735,109.78739425621006
1.52,33833545.3106247,58836019.43357064,10,0.12002800070018116,109.82929564977296
1.52,33833545.3106247,58836019.43357064,10,0.13002825070644497,98.0284081155782
1.52,33833545.3106247,58836019.43357064,10,0.14002850071270878,36.23947553824638
1.52,33833545.3106247,58836019.43357064,10,0.1500287507189726,31.235621540737583
1.52,33833545.3106247,58836019.43357064,10,0.1600290007252364,29.330285155799256
1.52,33833545.3106247,58836019.43357064,10,0.17002925073150021,26.591609460688083
1.52,33833545.3106247,58836019.43357064,10,0.18002950073776403,26.878478573962337
1.52,33833545.3106247,58836019.43357064,10,0.19002975074402784,26.749283016631924
1.52,33833545.3106247,58836019.43357064,20,2.5000625015647593e-05,0.9746548420788274
1.52,33833545.3106247,58836019.43357064,20,0.010025250631279348,13.253991053090848
1.52,33833545.3106247,58836019.43357064,20,0.02002550063754316,19.965804519863514
1.52,33833545.3106247,58836019.43357064,20,0.03002575064380697,28.283279288447194
1.52,33833545.3106247,58836019.43357064,20,0.04002600065007078,37.06525797943886
1.52,33833545.3106247,58836019.43357064,20,0.05002625065633459,48.663898302870216
1.52,33833545.3106247,58836019.43357064,20,0.0600265006625984,61.47014063951305
1.52,33833545.3106247,58836019.43357064,20,0.07002675066886221,74.85754400366055
1.52,33833545.3106247,58836019.43357064,20,0.08002700067512603,87.17541080149668
1.52,33833545.3106247,58836019.43357064,20,0.09002725068138984,99.81980432835073
1.52,33833545.3106247,58836019.43357064,20,0.10002750068765365,117.97102307083246
1.52,33833545.3106247,58836019.43357064,20,0.11002775069391735,133.38610740924014
1.52,33833545.3106247,58836019.43357064,20,0.12002800070018116,144.81400779991455
1.52,33833545.3106247,58836019.43357064,20,0.13002825070644497,139.6623522393001
1.52,33833545.3106247,58836019.43357064,20,0.14002850071270878,83.3455677549463
1.52,33833545.3106247,58836019.43357064,20,0.1500287507189726,72.34303680379676
1.52,33833545.3106247,58836019.43357064,20,0.1600290007252364,65.12693217080592
1.52,33833545.3106247,58836019.43357064,20,0.17002925073150021,66.91161215900985
1.52,33833545.3106247,58836019.43357064,20,0.18002950073776403,65.78249054657866
1.52,33833545.3106247,58836019.43357064,20,0.19002975074402784,61.725507271679554
1.52,33833545.3106247,58836019.43357064,40,2.5000625015647593e-05,2.820153817446947
1.52,33833545.3106247,58836019.43357064,40,0.010025250631279348,21.190022757951684
1.52,33833545.3106247,58836019.43357064,40,0.02002550063754316,31.76020416270639
1.52,33833545.3106247,58836019.43357064,40,0.03002575064380697,37.1889253982452
1.52,33833545.3106247,58836019.43357064,40,0.04002600065007078,47.918879981262265
1.52,33833545.3106247,58836019.43357064,40,0.05002625065633459,63.736152527360424
1.52,33833545.3106247,58836019.43357064,40,0.0600265006625984,79.61395330592984
1.52,33833545.3106247,58836019.43357064,40,0.07002675066886221,91.56003519297359
1.52,33833545.3106247,58836019.43357064,40,0.08002700067512603,104.92055503524911
1.52,33833545.3106247,58836019.43357064,40,0.09002725068138984,122.93777169516277
1.52,33833545.3106247,58836019.43357064,40,0.10002750068765365,143.88508772955691
1.52,33833545.3106247,58836019.43357064,40,0.11002775069391735,161.37561816377035
1.52,33833545.3106247,58836019.43357064,40,0.12002800070018116,176.7760807616872
1.52,33833545.3106247,58836019.43357064,40,0.13002825070644497,192.1109608695474
1.52,33833545.3106247,58836019.43357064,40,0.14002850071270878,212.5796664362733
1.52,33833545.3106247,58836019.43357064,40,0.1500287507189726,187.22473197374356
1.52,33833545.3106247,58836019.43357064,40,0.1600290007252364,109.01820387624782
1.52,33833545.3106247,58836019.43357064,40,0.17002925073150021,97.56276260891097
1.52,33833545.3106247,58836019.43357064,40,0.18002950073776403,101.73137669005347
1.52,33833545.3106247,58836019.43357064,40,0.19002975074402784,95.46985510531727
1.52,33833545.3106247,58836019.43357064,60,2.5000625015647593e-05,-0.2484792845387906
1.52,33833545.3106247,58836019.43357064,60,0.010025250631279348,18.59272610208234
1.52,33833545.3106247,58836019.43357064,60,0.02002550063754316,35.92966910592033
1.52,33833545.3106247,58836019.43357064,60,0.03002575064380697,47.62842557926458
1.52,33833545.3106247,58836019.43357064,60,0.04002600065007078,46.16911728064789
1.52,33833545.3106247,58836019.43357064,60,0.05002625065633459,60.58996902585262
1.52,33833545.3106247,58836019.43357064,60,0.0600265006625984,78.87592903756604
1.52,33833545.3106247,58836019.43357064,60,0.07002675066886221,99.65257464060551
1.52,33833545.3106247,58836019.43357064,60,0.08002700067512603,118.03654364946726
1.52,33833545.3106247,58836019.43357064,60,0.09002725068138984,137.86061673340595
1.52,33833545.3106247,58836019.43357064,60,0.10002750068765365,154.46044722613456
1.52,33833545.3106247,58836019.43357064,60,0.11002775069391735,168.8488949835959
1.52,33833545.3106247,58836019.43357064,60,0.12002800070018116,181.88540448114986
1.52,33833545.3106247,58836019.43357064,60,0.13002825070644497,203.13917392223857
1.52,33833545.3106247,58836019.43357064,60,0.14002850071270878,223.34210272675293
1.52,33833545.3106247,58836019.43357064,60,0.1500287507189726,250.93716147408665
1.52,33833545.3106247,58836019.43357064,60,0.1600290007252364,258.936177013067
1.52,33833545.3106247,58836019.43357064,60,0.17002925073150021,267.850130884232
1.52,33833545.3106247,58836019.43357064,60,0.18002950073776403,186.23913334065213
1.52,33833545.3106247,58836019.43357064,60,0.19002975074402784,119.00482926230573
1.52,33833545.3106247,58836019.43357064,80,2.5000625015647593e-05,-0.23649147009788454
1.52,33833545.3106247,58836019.43357064,80,0.010025250631279348,22.240419633544267
1.52,33833545.3106247,58836019.43357064,80,0.02002550063754316,45.72420264349939
1.52,33833545.3106247,58836019.43357064,80,0.03002575064380697,57.75320997089168
1.52,33833545.3106247,58836019.43357064,80,0.04002600065007078,55.38067378787452
1.52,33833545.3106247,58836019.43357064,80,0.05002625065633459,63.20152718825385
1.52,33833545.3106247,58836019.43357064,80,0.0600265006625984,83.90798267619488
1.52,33833545.3106247,58836019.43357064,80,0.07002675066886221,110.9475246515811
1.52,33833545.3106247,58836019.43357064,80,0.08002700067512603,133.31455313919975
1.52,33833545.3106247,58836019.43357064,80,0.09002725068138984,136.29608777209788
1.52,33833545.3106247,58836019.43357064,80,0.10002750068765365,158.96940555283987
1.52,33833545.3106247,58836019.43357064,80,0.11002775069391735,183.6439395339865
1.52,33833545.3106247,58836019.43357064,80,0.12002800070018116,203.13995672374946
1.52,33833545.3106247,58836019.43357064,80,0.13002825070644497,223.01696094292362
1.52,33833545.3106247,58836019.43357064,80,0.14002850071270878,245.8929745276779
1.52,33833545.3106247,58836019.43357064,80,0.1500287507189726,255.2243001247195
1.52,33833545.3106247,58836019.43357064,80,0.1600290007252364,280.1373979402613
1.52,33833545.3106247,58836019.43357064,80,0.17002925073150021,283.1908843660207
1.52,33833545.3106247,58836019.43357064,80,0.18002950073776403,192.4060172674173
1.52,33833545.3106247,58836019.43357064,80,0.19002975074402784,129.0992128287743
2.94,32443921.701791693,64747444.82569156,10,2.5000625015647593e-05,1.5860489525738972
2.94,32443921.701791693,64747444.82569156,10,0.010025250631279348,9.186956456896715
2.94,32443921.701791693,64747444.82569156,10,0.02002550063754316,14.750976471546922
2.94,32443921.701791693,64747444.82569156,10,0.03002575064380697,21.782127585786583
2.94,32443921.701791693,64747444.82569156,10,0.04002600065007078,30.35262825370764
2.94,32443921.701791693,64747444.82569156,10,0.05002625065633459,40.760360963304365
2.94,32443921.701791693,64747444.82569156,10,0.0600265006625984,50.4698634591191
2.94,32443921.701791693,64747444.82569156,10,0.07002675066886221,62.044146275327726
2.94,32443921.701791693,64747444.82569156,10,0.08002700067512603,73.79808909092044
2.94,32443921.701791693,64747444.82569156,10,0.09002725068138984,85.09769653948364
2.94,32443921.701791693,64747444.82569156,10,0.10002750068765365,98.15697376307278
2.94,32443921.701791693,64747444.82569156,10,0.11002775069391735,110.22587784893133
2.94,32443921.701791693,64747444.82569156,10,0.12002800070018116,113.73670306975728
2.94,32443921.701791693,64747444.82569156,10,0.13002825070644497,120.57405891711353
2.94,32443921.701791693,64747444.82569156,10,0.14002850071270878,70.7153799301686
2.94,32443921.701791693,64747444.82569156,10,0.1500287507189726,39.31222839104705
2.94,32443921.701791693,64747444.82569156,10,0.1600290007252364,34.53892395728332
2.94,32443921.701791693,64747444.82569156,10,0.17002925073150021,32.29851413009037
2.94,32443921.701791693,64747444.82569156,10,0.18002950073776403,31.34657836588815
2.94,32443921.701791693,64747444.82569156,10,0.19002975074402784,27.84859504331626
2.94,32443921.701791693,64747444.82569156,20,2.5000625015647593e-05,0.9746548420788274
2.94,32443921.701791693,64747444.82569156,20,0.010025250631279348,13.255311961602256
2.94,32443921.701791693,64747444.82569156,20,0.02002550063754316,19.965058223059184
2.94,32443921.701791693,64747444.82569156,20,0.03002575064380697,28.261294014752107
2.94,32443921.701791693,64747444.82569156,20,0.04002600065007078,37.09988738263642
2.94,32443921.701791693,64747444.82569156,20,0.05002625065633459,48.70315040660222
2.94,32443921.701791693,64747444.82569156,20,0.0600265006625984,61.46221794318141
2.94,32443921.701791693,64747444.82569156,20,0.07002675066886221,74.88965271179308
2.94,32443921.701791693,64747444.82569156,20,0.08002700067512603,87.28218610531877
2.94,32443921.701791693,64747444.82569156,20,0.09002725068138984,99.82982973812638
2.94,32443921.701791693,64747444.82569156,20,0.10002750068765365,119.13783965393326
2.94,32443921.701791693,64747444.82569156,20,0.11002775069391735,135.77501156991437
2.94,32443921.701791693,64747444.82569156,20,0.12002800070018116,146.88200035607002
2.94,32443921.701791693,64747444.82569156,20,0.13002825070644497,160.7978654735033
2.94,32443921.701791693,64747444.82569156,20,0.14002850071270878,164.92938066442971
2.94,32443921.701791693,64747444.82569156,20,0.1500287507189726,103.44949390634544
2.94,32443921.701791693,64747444.82569156,20,0.1600290007252364,69.11157188747266
2.94,32443921.701791693,64747444.82569156,20,0.17002925073150021,51.18226852908519
2.94,32443921.701791693,64747444.82569156,20,0.18002950073776403,52.61345964455916
2.94,32443921.701791693,64747444.82569156,20,0.19002975074402784,49.70047941836429
2.94,32443921.701791693,64747444.82569156,40,2.5000625015647593e-05,2.820153817446947
2.94,32443921.701791693,64747444.82569156,40,0.010025250631279348,21.18711279584395
2.94,32443921.701791693,64747444.82569156,40,0.02002550063754316,31.762041286041306
2.94,32443921.701791693,64747444.82569156,40,0.03002575064380697,37.183316406982634
2.94,32443921.701791693,64747444.82569156,40,0.04002600065007078,47.94071795626654
2.94,32443921.701791693,64747444.82569156,40,0.05002625065633459,63.752073111446116
2.94,32443921.701791693,64747444.82569156,40,0.0600265006625984,79.66289917420389
2.94,32443921.701791693,64747444.82569156,40,0.07002675066886221,91.5259090370098
2.94,32443921.701791693,64747444.82569156,40,0.08002700067512603,105.15630839167389
2.94,32443921.701791693,64747444.82569156,40,0.09002725068138984,123.18111781875002
2.94,32443921.701791693,64747444.82569156,40,0.10002750068765365,143.9349142797754
2.94,32443921.701791693,64747444.82569156,40,0.11002775069391735,161.69852789385487
2.94,32443921.701791693,64747444.82569156,40,0.12002800070018116,177.99917932422846
2.94,32443921.701791693,64747444.82569156,40,0.13002825070644497,193.57925174675182
2.94,32443921.701791693,64747444.82569156,40,0.14002850071270878,213.76118813339602
2.94,32443921.701791693,64747444.82569156,40,0.1500287507189726,228.1344572658699
2.94,32443921.701791693,64747444.82569156,40,0.1600290007252364,247.68187412450416
2.94,32443921.701791693,64747444.82569156,40,0.17002925073150021,268.52500569909034
2.94,32443921.701791693,64747444.82569156,40,0.18002950073776403,205.70985568727872
2.94,32443921.701791693,64747444.82569156,60,2.5000625015647593e-05,-0.2484792845387906
2.94,32443921.701791693,64747444.82569156,60,0.010025250631279348,18.592574621155173
2.94,32443921.701791693,64747444.82569156,60,0.02002550063754316,35.929528692449885
2.94,32443921.701791693,64747444.82569156,60,0.03002575064380697,47.620956108498085
2.94,32443921.701791693,64747444.82569156,60,0.04002600065007078,46.242705898329916
2.94,32443921.701791693,64747444.82569156,60,0.05002625065633459,60.53599472605878
2.94,32443921.701791693,64747444.82569156,60,0.0600265006625984,78.82636307810935
2.94,32443921.701791693,64747444.82569156,60,0.07002675066886221,99.62933337698114
2.94,32443921.701791693,64747444.82569156,60,0.08002700067512603,118.05869329118437
2.94,32443921.701791693,64747444.82569156,60,0.09002725068138984,138.1011096439329
2.94,32443921.701791693,64747444.82569156,60,0.10002750068765365,154.750522395507
2.94,32443921.701791693,64747444.82569156,60,0.11002775069391735,168.35569269050754
2.94,32443921.701791693,64747444.82569156,60,0.12002800070018116,186.35761345604658
2.94,32443921.701791693,64747444.82569156,60,0.13002825070644497,205.47421314881066
2.94,32443921.701791693,64747444.82569156,60,0.14002850071270878,225.34217181052608
2.94,32443921.701791693,64747444.82569156,60,0.1500287507189726,254.26010821975237
2.94,32443921.701791693,64747444.82569156,60,0.1600290007252364,264.04129243395306
2.94,32443921.701791693,64747444.82569156,60,0.17002925073150021,275.445646949178
2.94,32443921.701791693,64747444.82569156,60,0.18002950073776403,250.21934263248724
2.94,32443921.701791693,64747444.82569156,60,0.19002975074402784,142.1988199942671
2.94,32443921.701791693,64747444.82569156,80,2.5000625015647593e-05,-0.23649147009788454
2.94,32443921.701791693,64747444.82569156,80,0.010025250631279348,22.24353935508552
2.94,32443921.701791693,64747444.82569156,80,0.02002550063754316,45.725094452996835
2.94,32443921.701791693,64747444.82569156,80,0.03002575064380697,57.79588867819068
2.94,32443921.701791693,64747444.82569156,80,0.04002600065007078,55.36277919565576
2.94,32443921.701791693,64747444.82569156,80,0.05002625065633459,63.22515025209114
2.94,32443921.701791693,64747444.82569156,80,0.0600265006625984,83.9323206432547
2.94,32443921.701791693,64747444.82569156,80,0.07002675066886221,110.94619962674665
2.94,32443921.701791693,64747444.82569156,80,0.08002700067512603,133.33714679835177
2.94,32443921.701791693,64747444.82569156,80,0.09002725068138984,136.38941487921244
2.94,32443921.701791693,64747444.82569156,80,0.10002750068765365,158.1109211171742
2.94,32443921.701791693,64747444.82569156,80,0.11002775069391735,183.50970081633295
2.94,32443921.701791693,64747444.82569156,80,0.12002800070018116,203.82029542195272
2.94,32443921.701791693,64747444.82569156,80,0.13002825070644497,222.9927236603639
2.94,32443921.701791693,64747444.82569156,80,0.14002850071270878,242.38080088088768
2.94,32443921.701791693,64747444.82569156,80,0.1500287507189726,260.79712242278697
2.94,32443921.701791693,64747444.82569156,80,0.1600290007252364,284.10501887511384
2.94,32443921.701791693,64747444.82569156,80,0.17002925073150021,301.72458700168033
2.94,32443921.701791693,64747444.82569156,80,0.18002950073776403,327.7152518029039
2.94,32443921.701791693,64747444.82569156,80,0.19002975074402784,314.39705408715054
2.84,28095986.51237184,71443421.32950655,10,2.5000625015647593e-05,1.5860489525738972
2.84,28095986.51237184,71443421.32950655,10,0.010025250631279348,9.188171904721763
2.84,28095986.51237184,71443421.32950655,10,0.02002550063754316,14.756857545908655
2.84,28095986.51237184,71443421.32950655,10,0.03002575064380697,21.78985241687284
2.84,28095986.51237184,71443421.32950655,10,0.04002600065007078,30.34817680003415
2.84,28095986.51237184,71443421.32950655,10,0.05002625065633459,40.76081005124824
2.84,28095986.51237184,71443421.32950655,10,0.0600265006625984,50.48460098896306
2.84,28095986.51237184,71443421.32950655,10,0.07002675066886221,62.056636962930604
2.84,28095986.51237184,71443421.32950655,10,0.08002700067512603,73.0258574692807
2.84,28095986.51237184,71443421.32950655,10,0.09002725068138984,85.18973993597037
2.84,28095986.51237184,71443421.32950655,10,0.10002750068765365,97.53372456978218
2.84,28095986.51237184,71443421.32950655,10,0.11002775069391735,109.68707270296763
2.84,28095986.51237184,71443421.32950655,10,0.12002800070018116,110.68718308481974
2.84,28095986.51237184,71443421.32950655,10,0.13002825070644497,113.84328314333501
2.84,28095986.51237184,71443421.32950655,10,0.14002850071270878,67.90060185966809
2.84,28095986.51237184,71443421.32950655,10,0.1500287507189726,30.692359365254582
2.84,28095986.51237184,71443421.32950655,10,0.1600290007252364,26.95218098920557
[truncated: 396,007 more chars]
